# Supplementary material for: Dibromido(4,4′-dimethyl-2,2′-bipyridine-κ2 N,N′)zinc(II)
Source: Acta Crystallogr Sect E Struct Rep Online. 2010 Jul 24;66(Pt 8):m996. doi: 10.1107/S1600536810028692 (PMC3007259; doi:10.1107/S1600536810028692)
Supplement: Supplementary file 2 [file e-66-0m996-Isup2.hkl]

#
# h,k,l, Fc-squared, Fo-squared, sigma(Fo-squared) and status flag
#
data_I
_shelx_title 'znbr2+4,4-dimebipy'
_shelx_refln_list_code          4
_shelx_F_calc_maximum      278.22
_exptl_crystal_F_000      1044.00
_reflns_d_resolution_high  0.7283
 
loop_
 _symmetry_equiv_pos_as_xyz
 'x, y, z'
 '-x, y, -z+1/2'
 '-x, -y, -z'
 'x, -y, z-1/2'
 
_cell_length_a    13.8008
_cell_length_b     8.2454
_cell_length_c    13.7162
_cell_angle_alpha  90.000
_cell_angle_beta  117.467
_cell_angle_gamma  90.000
 
_shelx_F_squared_multiplier     1.000
 
loop_
 _refln_index_h
 _refln_index_k
 _refln_index_l
 _refln_F_squared_calc
 _refln_F_squared_meas
 _refln_F_squared_sigma
 _refln_observed_status
  13   0   0        4.09       67.51     39.38 o
  14   0   0      980.29     1302.78     44.20 o
  15   0   0        0.67      139.84     41.79 o
  16   0   0     4163.38     4105.23     49.02 o
   0   1   0    25054.13    27709.57   1891.08 o
   1   1   0        7.08       10.96     25.28 o
   2   1   0     2544.04     2471.89     46.72 o
   3   1   0       78.71       81.17     39.38 o
   4   1   0     6035.39     5699.75     70.72 o
   5   1   0        5.03        4.02     42.60 o
   6   1   0     3610.55     3443.80     54.65 o
   7   1   0       20.73      -11.25     29.74 o
   8   1   0    32840.84    30765.12    102.07 o
   9   1   0        4.93       10.45     28.93 o
  10   1   0     4234.10     4240.25     51.44 o
  11   1   0       32.96       58.67     39.38 o
  12   1   0      859.68      867.18     31.34 o
  13   1   0        0.23      -26.52     26.52 o
  14   1   0      433.98      621.25     41.79 o
  15   1   0        0.23       49.83     29.74 o
  16   1   0     2546.94     2625.77     76.75 o
   0   2   0    30789.32    33020.92    628.89 o
   1   2   0        8.18       12.68     21.85 o
   2   2   0     4654.96     4572.83    179.11 o
   3   2   0      704.73      696.16     29.89 o
   4   2   0     3052.35     3124.13     33.81 o
   5   2   0      395.82      358.44     43.40 o
   6   2   0     2206.42     2165.94     50.63 o
   7   2   0       71.99       58.67     30.54 o
   8   2   0    15082.73    13632.94     67.51 o
   9   2   0        0.05       17.68     40.18 o
  10   2   0      779.20      795.65     41.79 o
  11   2   0      196.19       76.35     40.99 o
  12   2   0     1284.98     1292.33     33.75 o
  13   2   0        0.29       24.91     29.74 o
  14   2   0       49.15       76.35     40.99 o
  15   2   0       34.90      123.77     29.74 o
  16   2   0      993.34     1039.97     36.17 o
   0   3   0     9063.67     9318.57    348.00 o
   1   3   0      123.77      148.00     19.61 o
   2   3   0       28.56       40.94     21.12 o
   3   3   0     1261.81     1172.14     55.42 o
   4   3   0     2608.50     2711.29     56.53 o
   5   3   0     1484.30     1437.74     78.60 o
   6   3   0      632.19      728.59     33.64 o
   7   3   0       13.88       61.88     40.18 o
   8   3   0     1256.25     1323.67     44.20 o
   9   3   0        0.38       64.29     39.38 o
  10   3   0       94.09       99.66     29.74 o
  11   3   0      277.96      397.82     40.99 o
  12   3   0      144.56       73.94     44.20 o
  13   3   0      186.79      178.42     28.93 o
  14   3   0       60.45       16.88     29.74 o
  15   3   0       10.47        0.00     30.54 o
  16   3   0       33.43      -43.40     43.40 o
   0   4   0      859.81      762.22     45.41 o
   1   4   0       52.90       55.13     18.01 o
   2   4   0      452.93      437.94     21.00 o
   3   4   0     2182.53     2097.07     26.91 o
   4   4   0      933.33      939.34     40.01 o
   5   4   0      795.39      724.26     55.85 o
   6   4   0     2325.20     2308.34    150.94 o
   7   4   0      146.62      157.79     45.91 o
   8   4   0     1223.05     1210.52    122.96 o
   9   4   0        2.95      -28.13     28.13 o
  10   4   0      329.59      282.23     20.74 o
  11   4   0      342.06      369.07     47.02 o
  12   4   0      110.89      109.72     24.23 o
  13   4   0      229.72      271.90     71.13 o
  14   4   0        0.65       34.78     46.21 o
  15   4   0       28.10       46.02     25.25 o
   0   5   0    19687.26    20214.25    818.96 o
   1   5   0       96.39      129.16     17.85 o
   2   5   0     2799.96     2873.63     49.17 o
   3   5   0     1807.21     1762.36     46.05 o
   4   5   0     1217.30     1191.09     25.20 o
   5   5   0     1470.17     1569.88     43.50 o
   6   5   0      927.98      888.61     27.03 o
   7   5   0      116.36      146.11     18.58 o
   8   5   0     8182.97     8166.50    238.17 o
   9   5   0      116.92      183.32     45.01 o
  10   5   0     1336.58     1432.42     54.25 o
  11   5   0      397.45      443.61     30.40 o
  12   5   0       84.25      161.54     29.55 o
  13   5   0      130.61      145.78     25.08 o
  14   5   0      282.24      270.01     45.81 o
  15   5   0       54.51       72.33     31.34 o
   0   6   0    51071.53    52429.30    252.76 o
   1   6   0       30.35       60.82     17.24 o
   2   6   0     7436.39     7543.39    147.56 o
   3   6   0      125.90      129.26     15.91 o
   4   6   0     2799.82     2753.39     59.39 o
   5   6   0      228.67      271.88     59.92 o
   6   6   0     1307.17     1444.72     48.61 o
   7   6   0        9.52      -21.13     21.13 o
   8   6   0    11762.97    12813.30    427.52 o
   9   6   0       78.85       55.80     43.27 o
  10   6   0      681.49      762.89    103.68 o
  11   6   0       30.84      123.85     24.38 o
  12   6   0      816.74      845.31    102.87 o
  13   6   0       59.69       71.13     45.41 o
  14   6   0      196.57      181.69     23.01 o
   0   7   0    14319.28    14487.89    239.90 o
   1   7   0     1047.79      963.85     25.75 o
   2   7   0      945.05      964.65     28.54 o
   3   7   0        6.24       23.60     17.20 o
   4   7   0     2460.45     2501.21     81.90 o
   5   7   0        2.74       30.57     33.33 o
   6   7   0     1647.40     1790.99     53.32 o
   7   7   0      146.36      218.16     24.58 o
   8   7   0    12607.28    12947.00    461.74 o
   9   7   0        6.82       -8.44     20.36 o
  10   7   0     1721.13     1776.34    186.86 o
  11   7   0       10.96       67.51     24.07 o
  12   7   0      335.95      381.98     32.10 o
  13   7   0        0.95      -43.40     75.55 o
   0   8   0    16571.26    16452.08    522.40 o
   1   8   0       43.99      102.34     33.29 o
   2   8   0     1206.05     1248.71     29.99 o
   3   8   0      692.50      734.07     26.91 o
   4   8   0     2888.36     2856.40     72.50 o
   5   8   0      609.73      577.60     30.56 o
   6   8   0      584.71      653.51     46.82 o
   7   8   0       42.18       62.32     24.74 o
   8   8   0     6400.48     6385.39    203.24 o
   9   8   0      107.08      184.08     32.95 o
  10   8   0      161.47      228.11     37.85 o
  11   8   0      284.82      295.13     40.99 o
   0   9   0     5386.74     5600.28     39.49 o
   1   9   0        1.05       89.36     34.22 o
   2   9   0       20.76       27.38     20.55 o
   3   9   0     2107.74     2080.12     80.97 o
   4   9   0     2490.07     2261.46    221.80 o
   5   9   0     1677.72     1759.08     33.95 o
   6   9   0      181.02      224.38     23.90 o
   7   9   0        2.12       31.45     67.84 o
   8   9   0     2027.34     1963.99     75.07 o
   9   9   0        7.05      -11.57     40.08 o
  10   9   0        1.69       37.49     46.86 o
   0  10   0      781.32      746.63     31.82 o
   1  10   0        2.45       12.83     21.80 o
   2  10   0        8.13       53.98     17.96 o
   3  10   0     1618.40     1477.15     24.01 o
   4  10   0     1497.41     1516.23     64.29 o
   5  10   0     1197.60     1137.25     24.55 o
   6  10   0      254.72      274.29     20.35 o
   7  10   0       56.06      134.83     40.12 o
   0  11   0      476.58      427.92     26.75 o
   1  11   0       59.35       66.49     39.15 o
   2  11   0      456.81      423.49     48.49 o
   3  11   0     1307.00     1100.16     46.98 o
 -17   1   1       34.82       75.95     22.73 o
 -16   1   1        3.52       -0.41     34.16 o
 -15   1   1      236.08      310.22     29.74 o
 -14   1   1      419.36      397.82     40.99 o
 -13   1   1      118.17      113.32     38.58 o
 -12   1   1     1538.57     1729.53     42.60 o
 -11   1   1      648.23      712.07     40.99 o
 -10   1   1        8.75      -28.13     39.38 o
  -9   1   1      457.27      397.82     29.74 o
  -8   1   1      523.04      550.53     42.60 o
  -7   1   1     1020.16      794.04     32.95 o
  -6   1   1     3154.59     3004.18     52.24 o
  -5   1   1       39.20        8.84     44.20 o
  -4   1   1    14590.28    12871.85     88.41 o
  -3   1   1     5971.17     6027.30    132.61 o
  -2   1   1     2936.38     3034.52     63.89 o
  -1   1   1     1166.41     1245.84     32.76 o
   0   1   1     2090.88     2002.28     41.30 o
   1   1   1     3112.03     3110.97     81.67 o
   2   1   1    11430.76    11494.33    108.50 o
   3   1   1     1695.57     1658.01     59.47 o
   4   1   1     7776.11     7305.51     73.14 o
   5   1   1     1317.48     1170.97     36.97 o
   6   1   1      154.92       48.22     42.60 o
   7   1   1      621.52      532.84     30.54 o
   8   1   1      384.44      375.32     40.18 o
   9   1   1      313.23      311.83     40.18 o
  10   1   1      493.32      553.74     40.18 o
  11   1   1      151.00      208.15     39.38 o
  12   1   1     1357.97     1371.09     45.01 o
  13   1   1      163.10      204.94     30.54 o
  14   1   1       61.19       74.74     42.60 o
  15   1   1       83.51       87.60     30.54 o
  16   1   1        3.10      122.60     44.20 o
 -16   2   1        3.14       17.68     30.54 o
 -15   2   1      613.03      593.92     32.15 o
 -14   2   1     2134.65     2163.52     38.58 o
 -13   2   1      219.23      293.35     40.18 o
 -12   2   1     6078.35     6220.53     56.26 o
 -11   2   1     1902.41     1944.12     45.01 o
 -10   2   1      109.20      110.91     40.99 o
  -9   2   1      693.93      695.99     42.60 o
  -8   2   1      611.98      706.44     42.60 o
  -7   2   1     4092.59     3745.18     45.01 o
  -6   2   1    10778.48    10302.46     73.14 o
  -5   2   1      974.59      844.19     61.48 o
  -4   2   1    30688.00    31577.39     88.37 o
  -3   2   1     9859.30     9984.85    378.33 o
  -2   2   1       60.85       84.65     24.28 o
  -1   2   1     3888.88     3853.85     69.60 o
   0   2   1     3497.12     3885.91     74.68 o
   1   2   1     6696.30     6511.25     96.86 o
   2   2   1    18023.70    16817.21     91.32 o
   3   2   1     2961.15     2763.95     90.34 o
   4   2   1    28290.43    27318.21   1485.61 o
   5   2   1     4853.36     4859.09     50.63 o
   6   2   1       62.13      103.68     40.99 o
   7   2   1     2267.17     2411.06     47.42 o
   8   2   1      477.75      436.40     42.60 o
   9   2   1     1194.59     1195.89     44.20 o
  10   2   1     4339.45     4594.68     53.04 o
  11   2   1      356.11      445.24     40.99 o
  12   2   1     4836.45     4798.81     46.61 o
  13   2   1      722.78      796.45     43.40 o
  14   2   1      156.15      147.88     42.60 o
  15   2   1      201.48      126.98     31.34 o
  16   2   1        3.89       18.48     42.60 o
 -16   3   1      508.96      519.99     34.56 o
 -15   3   1       42.32       49.02     30.54 o
 -14   3   1     1382.40     1451.46     45.01 o
 -13   3   1       71.97      100.46     28.13 o
 -12   3   1     7574.19     7629.40     53.04 o
 -11   3   1     1283.25     1329.30     44.20 o
 -10   3   1      263.02      277.27     29.74 o
  -9   3   1     1739.44     1880.63     36.17 o
  -8   3   1      179.92      280.49     40.99 o
  -7   3   1     2574.08     2435.97     49.83 o
  -6   3   1    23446.14    22998.50    535.47 o
  -5   3   1     5490.85     5443.12    196.50 o
  -4   3   1    54595.70    54388.25   1549.25 o
  -3   3   1     4484.03     4348.24    158.29 o
  -2   3   1      109.65      113.78     18.56 o
  -1   3   1     3334.00     3308.99     61.02 o
   0   3   1    10007.40    10508.09    225.74 o
   1   3   1     8656.09     8792.61    122.96 o
   2   3   1    21253.49    20220.21    568.76 o
   3   3   1       29.29       74.11     24.59 o
   4   3   1    61370.46    60440.26   3194.42 o
   5   3   1     6565.74     6577.61    205.10 o
   6   3   1     2213.63     2232.47    297.36 o
   7   3   1      147.97      143.06     29.74 o
   8   3   1      952.57      979.69     44.20 o
   9   3   1     1935.28     2092.80     46.61 o
  10   3   1     5379.46     5776.90     57.87 o
  11   3   1      173.70      122.16     29.74 o
  12   3   1     6662.11     7225.95     61.88 o
  13   3   1      118.95       57.06     41.79 o
  14   3   1       66.20      156.72     31.34 o
  15   3   1        6.89       45.81     30.54 o
 -16   4   1        7.24       93.85     25.41 o
 -15   4   1     1394.12     1406.37     34.38 o
 -14   4   1     1423.85     1452.69     25.85 o
 -13   4   1      281.65      329.57     41.39 o
 -12   4   1     6660.99     6743.99    635.72 o
 -11   4   1     2199.23     2162.45    103.68 o
 -10   4   1      171.38      328.00     23.48 o
  -9   4   1        4.73      -12.86     23.04 o
  -8   4   1     3072.52     3383.66     77.82 o
  -7   4   1     8023.92     7900.48    116.75 o
  -6   4   1     5913.58     5540.49     91.84 o
  -5   4   1      205.80      212.44     23.93 o
  -4   4   1    35905.06    35666.73    576.46 o
  -3   4   1     8801.27     9135.93     33.33 o
  -2   4   1     1465.91     1472.18     19.93 o
  -1   4   1      750.91      775.28     23.55 o
   0   4   1     2584.47     2609.95     53.94 o
   1   4   1     8679.94     8647.04    229.34 o
   2   4   1    12996.96    12150.65    421.55 o
   3   4   1     4765.91     4833.37    136.77 o
   4   4   1    26820.60    26478.50    830.41 o
   5   4   1     2320.08     2454.98    118.33 o
   6   4   1       38.88       17.72     26.15 o
   7   4   1     1178.83     1213.76     27.41 o
   8   4   1     2010.22     2043.34    119.75 o
   9   4   1     2195.41     2056.43    257.18 o
  10   4   1     2810.06     2746.96    323.89 o
  11   4   1      666.10      715.92     76.35 o
  12   4   1     6306.61     6442.90    520.79 o
  13   4   1     1076.79     1109.30    176.01 o
  14   4   1      335.18      370.67     31.82 o
  15   4   1      293.01      293.52     52.24 o
 -15   5   1      800.80      774.91     33.53 o
 -14   5   1      400.28      447.23     31.24 o
 -13   5   1      204.17      184.12     30.97 o
 -12   5   1     3799.86     3726.16    149.08 o
 -11   5   1      831.91      822.68     22.71 o
 -10   5   1       71.47      169.98     40.99 o
  -9   5   1        4.29       71.09     18.03 o
  -8   5   1     1793.31     1815.98     49.55 o
  -7   5   1     4649.80     4791.41    187.39 o
  -6   5   1     3614.95     3577.42    102.53 o
  -5   5   1      344.20      383.44     24.43 o
  -4   5   1    20614.06    21825.19    441.88 o
  -3   5   1     3452.15     3497.53     26.12 o
  -2   5   1      664.96      713.20     22.50 o
  -1   5   1       70.93      147.60     21.29 o
   0   5   1     2672.97     2625.21     44.79 o
   1   5   1     7417.69     6943.88    239.65 o
   2   5   1     6718.68     6805.21    147.67 o
   3   5   1      576.26      541.64     31.44 o
   4   5   1    17337.18    17368.60    440.21 o
   5   5   1     2150.26     2297.27     86.46 o
   6   5   1       39.84       80.55     30.35 o
   7   5   1       28.31       76.88     25.07 o
   8   5   1     1510.68     1463.82    194.89 o
   9   5   1     2593.28     2574.63    193.29 o
  10   5   1     1079.13     1102.99    159.13 o
  11   5   1      219.66      303.82    119.75 o
  12   5   1     2413.37     2344.23     77.56 o
  13   5   1      118.85      157.85     27.33 o
  14   5   1        5.75       77.97     25.13 o
 -14   6   1       24.92       47.02     59.87 o
 -13   6   1       50.75       26.00     40.59 o
 -12   6   1      844.23      963.34    141.05 o
 -11   6   1      299.58      330.02     64.29 o
 -10   6   1        2.40      -24.23     24.23 o
  -9   6   1       32.47       44.84     24.28 o
  -8   6   1     1183.20     1163.32     54.46 o
  -7   6   1     3522.21     3733.07    230.17 o
  -6   6   1       54.98       55.74     25.13 o
  -5   6   1      783.38      808.02     42.13 o
  -4   6   1     3186.33     3117.33     80.51 o
  -3   6   1     1467.09     1380.02     34.80 o
  -2   6   1        0.33       35.34     16.07 o
  -1   6   1     1545.58     1657.01     56.79 o
   0   6   1     2264.13     2237.14     58.47 o
   1   6   1    12858.21    12394.09    102.78 o
   2   6   1      410.08      404.16     22.85 o
   3   6   1      117.38      134.29     18.66 o
   4   6   1     4255.98     4381.56     64.94 o
   5   6   1     1618.10     1583.44     46.94 o
   6   6   1        7.74       24.60     16.55 o
   7   6   1     1060.04     1150.00     75.22 o
   8   6   1      983.31     1017.83     67.71 o
   9   6   1     1945.75     1897.45    227.04 o
  10   6   1      125.88      180.14     24.07 o
  11   6   1       70.61       78.72     24.07 o
  12   6   1      590.37      586.13     31.51 o
  13   6   1      148.46      141.15     22.40 o
 -13   7   1       34.97       28.51     50.23 o
 -12   7   1       39.77      106.60     25.41 o
 -11   7   1       18.18       25.68     30.40 o
 -10   7   1      226.65      225.14     21.65 o
  -9   7   1     2094.84     2148.21     86.75 o
  -8   7   1      532.22      628.01     44.21 o
  -7   7   1     1070.80     1151.74     48.70 o
  -6   7   1      861.47      972.87     39.11 o
  -5   7   1      149.51      219.62     38.40 o
  -4   7   1      215.54      214.34     20.77 o
  -3   7   1      470.01      520.07     17.76 o
  -2   7   1       51.40       64.34     16.97 o
  -1   7   1     2962.19     3111.86     25.01 o
   0   7   1     5401.55     5273.61    104.52 o
   1   7   1       35.76       74.55     35.50 o
   2   7   1     2633.34     2589.18     44.78 o
   3   7   1      505.91      536.83     20.18 o
   4   7   1      136.01      128.53     29.73 o
   5   7   1      221.78      305.14     24.27 o
   6   7   1        3.04       18.83     18.58 o
   7   7   1     1521.15     1624.13    110.47 o
   8   7   1      621.58      622.72     82.62 o
   9   7   1      514.13      581.75     31.85 o
  10   7   1       32.90       86.85     30.40 o
  11   7   1       10.52       47.60     21.57 o
  12   7   1       82.60       69.68     26.52 o
 -12   8   1      539.72      523.43     27.59 o
 -11   8   1       16.27       62.81     25.57 o
 -10   8   1       12.57        6.64     25.52 o
  -9   8   1      596.17      643.41     29.66 o
  -8   8   1      544.62      566.87     22.51 o
  -7   8   1      244.18      282.88     30.12 o
  -6   8   1     3328.97     3445.74     46.11 o
  -5   8   1      278.58      322.26     22.74 o
  -4   8   1     1343.76     1412.95     22.14 o
  -3   8   1        1.22      -27.84     27.84 o
  -2   8   1      163.33      179.19     19.15 o
  -1   8   1     2469.31     2593.59     70.50 o
   0   8   1        4.26       31.92     21.64 o
   1   8   1     1270.64     1229.14     56.73 o
   2   8   1     2029.04     1905.32     39.96 o
   3   8   1      106.38      117.14     18.66 o
   4   8   1     1659.08     1673.04     56.70 o
   5   8   1       81.53       82.55     27.14 o
   6   8   1       75.19      125.26     28.82 o
   7   8   1     1679.47     1794.15     33.61 o
   8   8   1      252.60      256.24     22.41 o
   9   8   1      205.14      263.61     45.84 o
  10   8   1     1285.47     1234.08     48.22 o
  11   8   1      193.10      225.59     45.81 o
 -10   9   1        1.26       20.92     22.17 o
  -9   9   1      441.24      466.65     22.89 o
  -8   9   1       74.24       60.13     20.49 o
  -7   9   1       11.68       39.16     30.63 o
  -6   9   1     3639.77     3833.64     72.54 o
  -5   9   1      394.97      412.31     26.90 o
  -4   9   1     4430.32     4517.90    127.94 o
  -3   9   1      153.31       93.37     17.75 o
  -2   9   1       88.20      120.35     19.50 o
  -1   9   1     1341.25     1352.57     50.24 o
   0   9   1       11.55       11.69     24.24 o
   1   9   1        6.10       84.64     38.93 o
   2   9   1     4240.29     4227.72     78.07 o
   3   9   1      849.48      778.47     40.28 o
   4   9   1     5106.15     5412.63    115.51 o
   5   9   1      133.79      207.20     46.26 o
   6   9   1      156.72      282.74     25.67 o
   7   9   1      952.38      924.36     37.67 o
   8   9   1        3.53       46.26     18.08 o
   9   9   1       45.57       58.48     19.87 o
  -8  10   1      389.27      376.94     33.34 o
  -7  10   1      750.81      726.67     50.92 o
  -6  10   1     1805.44     1714.67     67.15 o
  -5  10   1      774.17      826.07     54.34 o
  -4  10   1     4460.79     4394.69     29.56 o
  -3  10   1      592.44      554.32     39.79 o
  -2  10   1       38.24       41.47     19.37 o
  -1  10   1      660.23      608.77     26.80 o
   0  10   1       60.88      137.59     29.70 o
   1  10   1      984.44      983.53     24.82 o
   2  10   1     2104.51     1932.42     83.88 o
   3  10   1     1222.81     1226.33     48.40 o
   4  10   1     2394.98     2177.29     86.73 o
   5  10   1      109.93      131.21     21.36 o
   6  10   1        8.62        2.14     25.98 o
   7  10   1      182.48      194.57     20.63 o
  -4  11   1     2111.05     1801.60     52.34 o
  -3  11   1      208.01      181.16     18.53 o
  -2  11   1        0.49       11.75     29.67 o
  -1  11   1       57.72       89.12     47.68 o
   0  11   1      309.76      265.12     19.15 o
   1  11   1     1975.48     1697.57     56.26 o
   2  11   1     1346.43     1239.65     22.62 o
   3  11   1      396.44      381.07     35.50 o
 -17   0   2        0.42      -15.27     29.74 o
 -16   0   2      849.78     1009.43     34.56 o
 -15   0   2     1632.96     1608.98     45.81 o
 -14   0   2       71.27       82.78     40.18 o
 -13   0   2      240.46      206.55     28.13 o
  -2   0   2    29463.69    27183.90    208.15 o
  -1   0   2       11.06       24.12     56.54 o
  13   0   2     1300.70     1450.65     34.56 o
  14   0   2     1364.64     1463.51     36.97 o
  15   0   2        0.58       92.42     30.54 o
 -17   1   2        0.24       38.58     22.16 o
 -16   1   2      955.86      994.06     54.25 o
 -15   1   2     2781.57     3149.65     50.63 o
 -14   1   2      461.97      376.93     30.54 o
 -13   1   2       36.54       39.38     28.13 o
 -12   1   2      210.27      143.86     28.13 o
 -11   1   2     8749.57     8471.66     61.08 o
 -10   1   2     5436.24     5250.48     54.65 o
  -9   1   2      231.85      294.15     39.38 o
  -8   1   2    15242.61    14762.12     78.76 o
  -7   1   2    18378.46    17051.82     85.19 o
  -6   1   2      893.66      741.80     44.20 o
  -5   1   2      954.96     1096.23     51.44 o
  -4   1   2     2367.65     2658.48     44.90 o
  -3   1   2    77408.09    80368.66    240.30 o
  -2   1   2    19478.45    19868.02    935.09 o
  -1   1   2      337.78      360.55     31.15 o
   0   1   2    27864.74    28421.15    272.61 o
   1   1   2    71565.52    69861.27    237.09 o
   2   1   2     1057.80     1297.95     57.87 o
   3   1   2     1812.52     1734.36     43.40 o
   4   1   2       69.57      122.96     41.79 o
   7   1   2        8.80       48.22     39.38 o
   8   1   2     7940.32     7262.92     52.24 o
   9   1   2     8236.25     7643.86     53.85 o
  10   1   2      116.45      126.18     41.79 o
  11   1   2        8.01       20.09     39.38 o
  12   1   2      163.43      139.04     30.54 o
  13   1   2     2966.92     3416.47     52.24 o
  14   1   2     1345.37     1487.62     37.77 o
  15   1   2       36.06      -42.60     42.60 o
 -17   2   2       10.94       67.51     45.01 o
 -16   2   2      388.50      394.61     44.20 o
 -15   2   2      863.35      829.40     44.20 o
 -14   2   2       90.22       38.58     39.38 o
 -13   2   2        5.44       35.36     28.13 o
 -12   2   2        4.36      -12.86     39.38 o
 -11   2   2     3458.64     3627.04     51.44 o
 -10   2   2     1374.35     1416.90     45.01 o
  -9   2   2       12.26       61.08     40.99 o
  -8   2   2     5951.58     6278.40     58.67 o
  -7   2   2     8748.56     8910.47     67.51 o
  -6   2   2     1190.32     1097.10     56.26 o
  -5   2   2      170.27      156.18     23.30 o
  -4   2   2      111.86      114.37     29.33 o
  -3   2   2    25693.83    25535.97   1089.88 o
  -2   2   2     8756.29     8510.39    292.67 o
  -1   2   2       27.06       28.09     24.27 o
   0   2   2    16117.26    16735.61     61.26 o
   1   2   2    20679.01    20767.30    539.86 o
   2   2   2      246.62      257.87     24.06 o
   3   2   2       42.38       21.46     17.78 o
   4   2   2      237.41      330.32     42.60 o
   5   2   2    12290.80    12936.14     77.96 o
   6   2   2     4720.01     4831.76     57.06 o
   7   2   2      183.88      143.86     41.79 o
   8   2   2     3076.78     2910.95     40.18 o
   9   2   2     3111.60     2867.55     40.99 o
  10   2   2       65.86      120.55     40.18 o
  11   2   2       19.17       15.27     30.54 o
  12   2   2        1.07       67.51     28.93 o
  13   2   2     1593.18     1595.32     37.77 o
  14   2   2      106.40      142.25     30.54 o
  15   2   2        5.14      -12.06     44.20 o
 -16   3   2       49.54      -31.34     31.34 o
 -15   3   2      322.46      361.66     42.60 o
 -14   3   2       21.17       66.71     28.13 o
 -13   3   2       49.28      128.59     28.13 o
 -12   3   2      110.21       87.60     28.13 o
 -11   3   2     1779.47     1940.10     46.61 o
 -10   3   2       30.69       17.68     28.93 o
  -9   3   2       16.48      -40.99     40.99 o
  -8   3   2      242.29      320.67     42.60 o
  -7   3   2     1120.19     1181.75     32.67 o
  -6   3   2       50.13       30.69     19.09 o
  -5   3   2      784.43      775.06     21.57 o
  -4   3   2       99.67      154.75     25.20 o
  -3   3   2     6317.23     6608.33    163.56 o
  -2   3   2        0.12        7.06     18.76 o
  -1   3   2        1.64        1.10     22.99 o
   0   3   2      844.33      778.94     23.04 o
   1   3   2     1658.15     1748.60     53.36 o
   2   3   2      585.12      656.30     31.32 o
   3   3   2      908.23      848.66     34.47 o
   4   3   2     1112.48     1113.80     38.81 o
   5   3   2     3339.25     2978.93    179.22 o
   6   3   2       47.62       66.38     20.12 o
   7   3   2       34.42       31.75     19.89 o
   8   3   2      975.42      940.31     33.75 o
   9   3   2      255.82      255.57     29.74 o
  10   3   2       35.92       47.42     29.74 o
  11   3   2      119.58      100.46     30.54 o
  12   3   2      162.64      134.22     31.34 o
  13   3   2      304.46      395.41     43.40 o
  14   3   2       48.55      -44.20     44.20 o
  15   3   2        0.42      -28.93     44.20 o
 -16   4   2        1.35       64.70     21.60 o
 -15   4   2      501.44      470.96     45.81 o
 -14   4   2      288.68      333.53     43.40 o
 -13   4   2      383.95      401.84     30.54 o
 -12   4   2      258.97      315.85     40.99 o
 -11   4   2        8.83      -18.39     34.16 o
 -10   4   2     2522.63     2626.56    233.87 o
  -9   4   2      101.93      192.85     39.78 o
  -8   4   2      172.11      177.90     20.77 o
  -7   4   2     1377.81     1390.96     56.02 o
  -6   4   2       13.27       15.67     24.12 o
  -5   4   2       43.48       44.43     24.58 o
  -4   4   2     3630.89     3693.73    207.05 o
  -3   4   2     1230.22     1443.41     55.22 o
  -2   4   2     5271.14     5173.63     65.22 o
  -1   4   2       34.24       22.33     18.06 o
   0   4   2      205.77      216.45     18.20 o
   1   4   2     4124.92     4127.37     77.37 o
   2   4   2        2.77        1.10     20.96 o
   3   4   2     2367.94     2431.92     96.62 o
   4   4   2     1374.47     1430.58     72.36 o
   5   4   2       38.35        3.37     18.71 o
   6   4   2     3023.20     3181.49    272.45 o
   7   4   2      328.08      337.36     26.92 o
   8   4   2      612.99      714.26     85.59 o
   9   4   2      352.49      313.55     71.93 o
  10   4   2        1.78      -25.32     25.32 o
  11   4   2      361.82      365.69     30.37 o
  12   4   2       76.90       82.79     43.40 o
  13   4   2       87.95      137.67     30.06 o
  14   4   2      135.20      138.10     90.01 o
 -15   5   2      460.05      474.23     78.36 o
 -14   5   2      106.00      137.73     79.56 o
 -13   5   2        0.73       20.29     24.66 o
 -12   5   2      895.10     1020.87     27.17 o
 -11   5   2     1231.67     1416.09    119.75 o
 -10   5   2     3205.80     3274.30    143.86 o
  -9   5   2        0.47       -0.08     18.50 o
  -8   5   2     1289.83     1431.33     74.44 o
  -7   5   2     3985.29     4240.32    182.22 o
  -6   5   2       38.98       33.71     23.95 o
  -5   5   2      696.60      660.94     26.03 o
  -4   5   2     2378.49     2318.63     30.74 o
  -3   5   2     2879.75     2765.36     58.50 o
  -2   5   2     8843.79     8805.49    191.64 o
  -1   5   2        8.62       22.03     21.46 o
   0   5   2     2452.57     2457.26     70.88 o
   1   5   2     7889.12     7485.33    298.13 o
   2   5   2       14.93       35.53     17.37 o
   3   5   2      759.50      713.74     23.53 o
   4   5   2     1622.53     1621.14     62.73 o
   5   5   2     2018.37     2091.56     33.06 o
   6   5   2     4174.33     4196.56    232.50 o
   7   5   2       10.19      -26.28     28.66 o
   8   5   2      951.66     1073.06     90.01 o
   9   5   2     2075.78     2014.24    224.23 o
  10   5   2       71.76       -3.14     29.26 o
  11   5   2      197.50      212.79     46.21 o
  12   5   2      485.88      538.77     26.64 o
  13   5   2      139.57       95.19     25.72 o
  14   5   2      835.41      657.42     46.61 o
 -15   6   2      481.79      522.36     32.10 o
 -14   6   2       10.50       -4.66     21.57 o
 -13   6   2        8.45      149.56    132.21 o
 -12   6   2      313.06      481.92     90.01 o
 -11   6   2     1914.13     1953.67     44.60 o
 -10   6   2     2786.96     2981.94    161.14 o
  -9   6   2        0.09        8.81     25.20 o
  -8   6   2     1942.52     2077.25     66.93 o
  -7   6   2     6521.58     6381.93    312.53 o
  -6   6   2      273.65      309.14     23.42 o
  -5   6   2     1434.37     1341.12     25.06 o
  -4   6   2     3730.10     3614.33     97.91 o
  -3   6   2     3994.73     3930.62     63.22 o
  -2   6   2    14508.49    14810.64    160.43 o
  -1   6   2      399.81      384.33     19.91 o
   0   6   2     7574.84     7850.72     96.63 o
   1   6   2     5441.74     5418.86    152.89 o
   2   6   2      911.51      886.84     30.87 o
   3   6   2       93.07      117.90     27.03 o
   4   6   2     1835.69     1826.99     32.82 o
   5   6   2     6830.85     6648.15    290.79 o
   6   6   2     4558.31     4882.17    108.22 o
   7   6   2      402.80      402.20     40.83 o
   8   6   2     1315.44     1344.53     85.19 o
   9   6   2     2982.40     2813.16    297.77 o
  10   6   2        8.92       36.82     24.21 o
  11   6   2      280.43      299.53     75.95 o
  12   6   2      176.72      184.50     99.26 o
  13   6   2      618.98      562.95     23.87 o
 -13   7   2       13.58       86.99     74.34 o
 -12   7   2      155.12      183.64     59.47 o
 -11   7   2     3460.86     3521.77    343.17 o
 -10   7   2     2492.63     2670.31     35.50 o
  -9   7   2       24.09       -1.70     21.06 o
  -8   7   2     4322.41     4676.79     53.45 o
  -7   7   2     5628.47     5889.93    133.67 o
  -6   7   2      118.69      151.94     35.62 o
  -5   7   2      920.64      878.76     82.14 o
  -4   7   2       97.72       93.97     21.09 o
  -3   7   2    18817.23    18525.21    438.77 o
  -2   7   2     3850.74     3935.23     60.32 o
  -1   7   2       99.97      103.30     38.05 o
   0   7   2     5980.18     6074.55    140.28 o
   1   7   2    11477.80    11701.62    253.71 o
   2   7   2      107.55      124.21     44.21 o
   3   7   2       51.67       68.67     16.92 o
   4   7   2      211.30      255.69     36.97 o
   5   7   2     5805.19     6136.28    208.21 o
   6   7   2     5078.18     5213.60     29.87 o
   7   7   2       15.02       68.00     17.16 o
   8   7   2     3096.88     3065.91    195.65 o
   9   7   2     2514.46     2486.72    257.98 o
  10   7   2       68.12       88.29     24.82 o
  11   7   2        1.76       36.11     27.73 o
  12   7   2       45.80       36.10     26.16 o
 -12   8   2       16.71       48.84     30.37 o
 -11   8   2     3089.56     3041.50    112.63 o
 -10   8   2      664.28      654.93     23.37 o
  -9   8   2      110.69      157.24     19.53 o
  -8   8   2     2052.78     1986.84     85.09 o
  -7   8   2     3092.87     3196.89     78.19 o
  -6   8   2      339.27      395.28     36.02 o
  -5   8   2       87.14       85.20     20.96 o
  -4   8   2      116.19      142.98     24.82 o
  -3   8   2     8546.08     8381.73    143.26 o
  -2   8   2     2577.63     2555.55     60.79 o
  -1   8   2      119.61      156.47     16.09 o
   0   8   2     3130.53     3230.56     47.56 o
   1   8   2     5398.10     5299.01     95.27 o
   2   8   2      102.65       74.04     35.15 o
   3   8   2      341.02      390.09     29.96 o
   4   8   2        2.02       12.35     29.05 o
   5   8   2     8359.10     8354.09    421.54 o
   6   8   2      876.92      958.33     30.39 o
   7   8   2      240.42      337.50     34.49 o
   8   8   2     1106.00     1184.68     32.21 o
   9   8   2     1216.29     1272.52    134.62 o
  10   8   2       71.50       -5.04     77.96 o
 -10   9   2        8.99       -4.32     27.16 o
  -9   9   2       96.11      184.13     25.66 o
  -8   9   2      607.18      638.20     39.38 o
  -7   9   2      607.06      675.33     46.36 o
  -6   9   2       71.11      101.52     50.45 o
  -5   9   2      873.22      989.55     63.98 o
  -4   9   2      266.79      236.95     26.22 o
  -3   9   2     6041.04     5817.86    194.54 o
  -2   9   2       20.73       63.61     41.10 o
  -1   9   2      333.85      344.27     45.24 o
   0   9   2     1452.82     1392.45     64.27 o
   1   9   2      918.06      978.71     22.60 o
   2   9   2      183.29      178.38     19.15 o
   3   9   2      710.71      780.02     43.85 o
   4   9   2      521.26      576.53     28.35 o
   5   9   2     4268.76     4066.26    339.74 o
   6   9   2        5.58       28.80     21.73 o
   7   9   2      123.59      199.92     43.33 o
   8   9   2      829.01      769.76     40.50 o
   9   9   2      441.73      427.33     35.10 o
  -8  10   2      253.75      241.42     23.58 o
  -7  10   2       53.09       50.29     65.43 o
  -6  10   2       93.66       92.29     21.74 o
  -5  10   2      375.56      326.57     20.69 o
  -4  10   2     1951.36     1896.36     81.88 o
  -3  10   2     1308.77     1113.99     61.95 o
  -2  10   2      767.26      707.72     20.53 o
  -1  10   2       21.41       70.40     45.47 o
   0  10   2      638.64      605.26     20.33 o
   1  10   2       17.44       32.67     40.40 o
   2  10   2       84.27       79.87     19.98 o
   3  10   2     1590.88     1507.98     32.60 o
   4  10   2      745.63      693.35     40.48 o
   5  10   2      976.50      971.89     50.82 o
   6  10   2      305.45      273.77     24.94 o
  -4  11   2     1131.99      956.28     43.21 o
  -3  11   2      800.06      676.99     48.84 o
  -2  11   2     1536.30     1318.40     58.00 o
  -1  11   2        0.42      -11.29     18.42 o
   0  11   2       30.10        8.78     20.40 o
   1  11   2        6.19       34.05     45.44 o
   2  11   2       59.77       94.78     20.28 o
 -17   1   3       16.81       -5.89     76.35 o
 -16   1   3      113.87       95.70     20.46 o
 -15   1   3      453.73      555.35     29.74 o
 -14   1   3      171.91      229.85     28.93 o
 -13   1   3       61.79       38.58     28.13 o
 -12   1   3      167.66      303.79     28.13 o
 -11   1   3     1478.88     1420.11     43.40 o
 -10   1   3      639.14      590.71     41.79 o
  -9   1   3       67.79      -24.11     39.38 o
  -8   1   3     1633.50     1213.57     33.75 o
  -7   1   3     1737.78     1649.17     49.02 o
  -6   1   3     2334.39     2002.79     40.18 o
  -5   1   3     3285.99     3180.19     49.83 o
  -4   1   3     2277.53     2307.94    151.09 o
  -3   1   3    18437.64    19732.43    334.74 o
  -2   1   3     2473.95     2459.08     99.59 o
  -1   1   3     1581.14     1505.79     36.55 o
   0   1   3     5180.13     4982.89     50.92 o
   1   1   3    18769.18    16747.50   1478.38 o
   2   1   3     5923.82     5638.67     73.94 o
   3   1   3       83.46      109.30     43.40 o
   7   1   3      337.55      307.01     30.54 o
   8   1   3     1020.74      873.61     31.34 o
   9   1   3     1290.73     1245.71     45.01 o
  10   1   3      326.22      397.02     40.99 o
  11   1   3      327.33      344.78     32.95 o
  12   1   3       22.96      -27.33     42.60 o
  13   1   3      654.93      765.91     32.95 o
  14   1   3      118.46       64.29     44.20 o
  15   1   3       19.17        2.20     26.00 o
 -17   2   3       79.30       89.21     30.54 o
 -16   2   3      689.21      598.75     32.15 o
 -15   2   3     1392.26     1556.74     34.56 o
 -14   2   3      544.52      714.48     41.79 o
 -13   2   3      193.49      215.39     28.93 o
 -12   2   3      750.73      752.25     31.34 o
 -11   2   3     4010.33     3838.41     42.60 o
 -10   2   3     3295.67     3177.78     50.63 o
  -9   2   3     1150.42     1145.25     45.01 o
  -8   2   3     5388.94     4958.75     47.42 o
  -7   2   3    11558.21    11706.50     73.94 o
  -6   2   3     2039.32     1999.00     35.80 o
  -5   2   3     2738.66     2563.63     38.58 o
  -4   2   3     1359.29     1507.18     37.51 o
  -3   2   3    25128.91    26847.53    775.06 o
  -2   2   3     7210.48     7014.40     69.32 o
  -1   2   3     2364.99     2262.08     30.09 o
   0   2   3     7213.10     6977.82     64.15 o
   1   2   3    18887.55    17743.57    617.48 o
   2   2   3     1853.39     1719.20     48.33 o
   3   2   3     2986.36     2766.11    305.00 o
   4   2   3     2529.04     2546.08     51.44 o
   5   2   3    12037.50    11593.18     69.92 o
   6   2   3     4140.61     4214.53     55.45 o
   7   2   3      256.85      204.14     31.34 o
   8   2   3     2495.61     2322.65     39.38 o
   9   2   3     2815.47     2783.97     39.38 o
  10   2   3     1138.11     1289.92     45.81 o
  11   2   3      419.13      392.20     43.40 o
  12   2   3      498.44      506.32     44.20 o
  13   2   3     1303.56     1397.61     47.42 o
  14   2   3      199.44      245.93     44.20 o
 -17   3   3      227.99      132.61     45.81 o
 -16   3   3      530.62      607.59     44.20 o
 -15   3   3     1542.18     1545.49     45.01 o
 -14   3   3       16.84      -16.07     28.13 o
 -13   3   3     2711.53     2725.30     37.77 o
 -12   3   3      734.88      813.33     43.40 o
 -11   3   3    10761.19    10817.62     59.47 o
 -10   3   3     7411.24     7332.84     50.63 o
  -9   3   3     1992.33     2056.63     46.61 o
  -8   3   3     5401.68     5386.85    189.27 o
  -7   3   3    18663.53    17701.69   1348.99 o
  -6   3   3      974.59      926.76     49.04 o
  -5   3   3     1202.51     1121.02     33.50 o
  -4   3   3     5417.34     5949.21    193.90 o
  -3   3   3    13631.55    13255.70    429.44 o
  -2   3   3    24905.22    25671.54    672.53 o
  -1   3   3     1323.85     1177.84     30.51 o
   0   3   3    22177.28    23025.15    113.57 o
   1   3   3    12129.97    11428.77    296.63 o
   2   3   3     2696.20     2582.74    141.81 o
   3   3   3     3031.31     3001.63     67.09 o
   4   3   3     1007.41     1045.97     45.81 o
   5   3   3    16229.20    15535.36   1512.14 o
   6   3   3     7800.73     7039.14    100.06 o
   7   3   3     1076.94     1160.73    181.63 o
   8   3   3     5367.32     5045.20    738.59 o
   9   3   3    10161.61    10269.51     61.88 o
  10   3   3      117.41      127.79     42.60 o
  11   3   3       15.44       72.33     28.13 o
  12   3   3        6.13       73.94     41.79 o
  13   3   3     1641.90     1680.51     38.58 o
  14   3   3      635.84      572.22     35.36 o
 -16   4   3      433.26      465.33     45.81 o
 -15   4   3     2527.43     2536.44     51.44 o
 -14   4   3      450.76      612.41     41.79 o
 -13   4   3        9.12       46.61     28.13 o
 -12   4   3      663.99      679.92     42.60 o
 -11   4   3     3839.60     3920.21    192.08 o
 -10   4   3     2865.68     2892.34    155.11 o
  -9   4   3     1206.07     1248.38     61.25 o
  -8   4   3     4044.92     4071.32    223.19 o
  -7   4   3    16725.74    17139.46    433.41 o
  -6   4   3     1470.22     1555.26     68.17 o
  -5   4   3     2430.57     2554.31     62.84 o
  -4   4   3     3015.12     3151.08    186.63 o
  -3   4   3    31837.74    31606.80    709.82 o
  -2   4   3     7195.16     6702.30     70.63 o
  -1   4   3     6183.65     6416.94     63.69 o
   0   4   3     3160.96     2651.47     38.98 o
   1   4   3    35986.09    36408.34    506.31 o
   2   4   3     1166.99     1259.99     26.10 o
   3   4   3     1704.32     1818.46     77.92 o
   4   4   3     3068.38     3126.56    115.50 o
   5   4   3    11884.31    11824.59    486.26 o
   6   4   3     3751.66     3839.41    321.88 o
   7   4   3     1778.39     1683.69     89.21 o
   8   4   3     1835.60     1826.99    186.05 o
   9   4   3     3708.30     3461.03    527.62 o
  10   4   3     1036.16     1055.68     32.07 o
  11   4   3     1216.39     1228.56    144.26 o
  12   4   3      726.79      744.40     31.24 o
  13   4   3     1484.43     1441.23    155.11 o
  14   4   3      348.62      261.36     48.62 o
 -16   5   3       44.00      116.94     31.26 o
 -15   5   3     1559.54     1565.96     34.95 o
 -14   5   3        1.68       56.98     37.77 o
 -13   5   3       39.12      148.34     24.07 o
 -12   5   3      545.06      602.83     38.58 o
 -11   5   3     3167.03     3377.65    153.50 o
 -10   5   3     2630.77     2760.56     40.37 o
  -9   5   3      945.33      936.33     43.56 o
  -8   5   3      723.64      747.01     63.56 o
  -7   5   3    10797.10    10689.28     99.32 o
  -6   5   3       17.12        1.60     17.16 o
  -5   5   3      650.50      632.09     41.20 o
  -4   5   3     2659.64     2829.97     67.40 o
  -3   5   3    12459.38    12310.28    420.62 o
  -2   5   3     8612.16     8929.78     79.35 o
  -1   5   3     3391.62     3177.97     92.45 o
   0   5   3     2033.61     1982.27     81.43 o
   1   5   3    20206.62    20202.60    131.66 o
   2   5   3       75.10      102.17     21.60 o
   3   5   3      271.30      294.46     30.05 o
   4   5   3     1663.05     1647.54     78.23 o
   5   5   3     5894.31     5776.06    214.43 o
   6   5   3     1886.92     1962.44     94.30 o
   7   5   3     1405.26     1373.22     83.58 o
   8   5   3      113.77       53.95     23.93 o
   9   5   3     5171.40     5410.05    566.20 o
  10   5   3        3.33       66.68     29.53 o
  11   5   3       28.05       75.94     24.38 o
  12   5   3      199.36      247.13     32.15 o
  13   5   3      769.01      730.62     74.34 o
 -15   6   3      925.24      828.32     34.10 o
 -14   6   3       83.76       98.01     94.84 o
 -13   6   3        2.59       64.79     30.40 o
 -12   6   3      513.82      526.48     30.97 o
 -11   6   3      598.33      584.83     22.71 o
 -10   6   3      603.19      664.97     36.83 o
  -9   6   3      774.80      803.60     29.95 o
  -8   6   3      729.21      751.14     41.75 o
  -7   6   3     4279.85     4653.96     74.87 o
  -6   6   3      545.28      560.49     40.23 o
  -5   6   3      103.76       99.32     21.26 o
  -4   6   3     1123.39     1131.51     38.28 o
  -3   6   3      606.10      576.21     20.33 o
  -2   6   3      662.16      699.10     39.21 o
  -1   6   3      862.83      905.41     32.13 o
   0   6   3      415.03      460.72     22.97 o
   1   6   3     6067.19     5968.10    161.26 o
   2   6   3        7.70       60.78     17.38 o
   3   6   3      529.19      632.91     47.10 o
   4   6   3     1551.19     1594.68     80.28 o
   5   6   3      818.30      766.48     60.94 o
   6   6   3      778.91      834.99     47.37 o
   7   6   3      252.54      276.79     29.53 o
   8   6   3       33.37       42.19     53.04 o
   9   6   3     1955.58     1974.47    252.76 o
  10   6   3       46.69       44.11     30.62 o
  11   6   3       16.34       35.96     32.15 o
  12   6   3       70.91       46.04     31.24 o
 -14   7   3      433.18      412.97     27.17 o
 -13   7   3      155.08      188.55     26.52 o
 -12   7   3        4.21       28.95     21.31 o
 -11   7   3       30.06       35.50     33.18 o
 -10   7   3      175.22      201.65     20.84 o
  -9   7   3      121.66      167.62     24.13 o
  -8   7   3      511.64      582.78     25.05 o
  -7   7   3     3121.76     3082.16    132.98 o
  -6   7   3     1778.65     1726.68     38.35 o
  -5   7   3     1337.82     1360.98     54.07 o
  -4   7   3       96.65      122.53     18.44 o
  -3   7   3        3.30       -8.18     43.38 o
  -2   7   3      654.41      579.72     19.02 o
  -1   7   3      743.48      769.55     25.05 o
   0   7   3     2330.88     2350.25     24.01 o
   1   7   3      841.35      867.48     19.91 o
   2   7   3     4746.13     4974.82     87.23 o
   3   7   3      235.06      187.82     18.79 o
   4   7   3       10.23       46.80     24.10 o
   5   7   3       23.91       -2.80     21.06 o
   6   7   3      243.73      300.09     21.30 o
   7   7   3      785.38      868.99     44.94 o
   8   7   3      663.30      698.14     73.54 o
   9   7   3      376.81      423.69     31.51 o
  10   7   3      489.16      474.32     45.41 o
  11   7   3       33.27      -26.86     82.38 o
 -12   8   3        1.15      -27.93     55.05 o
 -11   8   3      379.67      394.46     25.61 o
 -10   8   3      224.24      285.93     31.21 o
  -9   8   3       59.95       94.40     26.05 o
  -8   8   3     3002.97     3024.03     66.62 o
  -7   8   3      269.59      293.69     48.76 o
  -6   8   3     1274.32     1275.69     40.78 o
  -5   8   3      273.64      374.35     24.43 o
  -4   8   3      180.26      196.48     19.01 o
  -3   8   3      913.94      996.31     18.82 o
  -2   8   3      381.00      421.79     21.00 o
  -1   8   3       21.88       45.02     31.32 o
   0   8   3     4838.36     4931.70     52.55 o
   1   8   3       15.29       35.73     35.49 o
   2   8   3      828.31      881.18     32.71 o
   3   8   3     1392.14     1360.04     57.71 o
   4   8   3      262.06      353.94     32.89 o
   5   8   3     1746.76     1950.01     27.72 o
   6   8   3      322.67      281.77     53.72 o
   7   8   3      104.88      111.32     19.77 o
   8   8   3     2050.27     2257.19    289.33 o
   9   8   3       45.30       55.96     22.44 o
  10   8   3      373.77      318.83     32.95 o
 -11   9   3     1106.05     1016.60     86.74 o
 -10   9   3      254.62      235.57     29.38 o
  -9   9   3       84.10       79.22     25.67 o
  -8   9   3     2349.07     2338.97     77.04 o
  -7   9   3      989.18     1046.11     26.45 o
  -6   9   3     1386.81     1395.69     54.25 o
  -5   9   3      608.74      650.93     29.00 o
  -4   9   3       40.72       95.98     34.82 o
  -3   9   3     2388.39     2453.30     63.57 o
  -2   9   3     1195.65     1206.17     20.84 o
  -1   9   3      202.68      236.53     19.15 o
   0   9   3     5117.52     4970.40     95.70 o
   1   9   3     1149.87     1152.67     42.86 o
   2   9   3     1396.67     1439.70     24.82 o
   3   9   3      433.88      484.30     18.14 o
   4   9   3        1.94       49.93     21.45 o
   5   9   3      933.61      970.49     64.32 o
   6   9   3      652.12      692.97     53.75 o
   7   9   3      164.48      202.92     20.49 o
   8   9   3     1822.56     1543.10    127.87 o
  -8  10   3     1120.80     1043.92     33.51 o
  -7  10   3     1258.40     1143.73     46.01 o
  -6  10   3      440.93      467.26     71.30 o
  -5  10   3      570.42      603.96     45.74 o
  -4  10   3      268.32      251.34     22.08 o
  -3  10   3     1603.72     1606.19     67.04 o
  -2  10   3      854.53      903.77     23.10 o
  -1  10   3     1040.18     1005.35     35.59 o
   0  10   3     1067.98      982.90     18.51 o
   1  10   3     3546.48     3591.72    106.36 o
   2  10   3      328.89      302.95     17.19 o
   3  10   3       78.83      112.39     64.06 o
   4  10   3       61.83      101.45     22.33 o
   5  10   3     1341.23     1246.72     31.68 o
  -4  11   3      112.31      118.85     25.87 o
  -3  11   3     1157.39     1080.47     48.26 o
  -2  11   3      626.49      539.36     19.57 o
  -1  11   3      504.66      416.02     21.16 o
   0  11   3      750.93      692.54     23.80 o
   1  11   3     2830.98     2354.17     79.41 o
 -18   0   4      643.82      664.65     45.81 o
 -17   0   4      261.81      284.51     43.40 o
 -16   0   4      371.33      230.66     31.34 o
 -15   0   4      950.24     1197.49     43.40 o
 -14   0   4     8433.53     9212.66     65.10 o
 -13   0   4     1825.36     1823.57     34.56 o
 -12   0   4     1576.61     1324.48     33.75 o
 -11   0   4     6063.08     5336.48     46.61 o
 -10   0   4      735.12      558.56     30.54 o
  -6   0   4    49842.31    41774.03    143.06 o
  -5   0   4     3727.90     3330.48     60.28 o
  -4   0   4     4342.20     3886.63     70.72 o
  -3   0   4    27847.45    26968.51    180.83 o
  -2   0   4     2740.16     2778.12     67.63 o
  -1   0   4    19655.80    19348.76    205.74 o
   0   0   4     2894.56     2413.47     69.92 o
  12   0   4     1247.56     1322.06     46.61 o
  13   0   4      679.84      793.24     45.01 o
  14   0   4      470.08      541.68     45.01 o
 -18   1   4        6.94      -43.74     69.92 o
 -17   1   4      225.46      209.75     25.27 o
 -16   1   4      500.71      497.74     87.60 o
 -15   1   4      771.80      865.56     78.76 o
 -14   1   4     5479.58     5466.68     47.42 o
 -13   1   4      831.18      869.59     40.99 o
 -12   1   4     1860.66     1829.99     44.20 o
 -11   1   4     2222.61     2046.19     45.01 o
 -10   1   4     1450.44     1387.97     43.40 o
  -9   1   4      767.46      643.75     30.54 o
  -8   1   4     1106.66      965.23     44.20 o
  -7   1   4      593.77      478.19     42.60 o
  -6   1   4    37768.64    33419.70    119.75 o
  -5   1   4     8833.98     9419.89     98.05 o
  -4   1   4    11833.70    12152.73    278.08 o
  -3   1   4     8093.06     8599.00    160.34 o
  -2   1   4     4506.01     4592.28    137.52 o
  -1   1   4     4662.93     4743.99     52.45 o
   0   1   4     8317.83     7646.26    701.62 o
   1   1   4    10143.26     9925.33    202.53 o
   2   1   4    42271.18    40349.89    161.54 o
   7   1   4     1845.08     1773.74     47.42 o
   8   1   4     1160.20     1448.24     45.01 o
   9   1   4     1596.57     1653.99     46.61 o
  10   1   4     5714.46     5627.41     49.02 o
  11   1   4      806.78      973.26     45.01 o
  12   1   4      803.08      934.69     34.56 o
  13   1   4      560.16      573.83     45.81 o
  14   1   4        4.12       81.98     43.40 o
 -17   2   4       54.21      125.38     42.60 o
 -16   2   4      163.26      195.30     40.18 o
 -15   2   4      502.98      475.78     31.34 o
 -14   2   4     2562.03     2447.23     47.42 o
 -13   2   4      276.75      173.60     40.18 o
 -12   2   4      482.48      495.87     40.18 o
 -11   2   4     1366.75     1225.62     32.95 o
 -10   2   4      856.00      868.79     42.60 o
  -9   2   4      705.51      712.07     42.60 o
  -8   2   4     1245.68     1284.29     45.01 o
  -7   2   4     2336.95     2410.12     44.60 o
  -6   2   4    17507.24    17496.56    913.39 o
  -5   2   4     3409.06     3673.26     40.18 o
  -4   2   4     3433.08     3600.55    126.72 o
  -3   2   4     7081.61     7122.53    123.45 o
  -2   2   4     2670.27     2857.24     36.42 o
  -1   2   4     2126.40     2258.16     48.60 o
   0   2   4     3304.17     3385.82     89.93 o
   1   2   4     6090.15     6191.68    266.51 o
   2   2   4    16984.75    16605.74    628.88 o
   3   2   4     2175.63     2143.65     55.86 o
   4   2   4     1072.60     1035.77    103.68 o
   5   2   4     4306.47     4436.35     57.87 o
   6   2   4      327.72      378.54     42.60 o
   7   2   4      362.83      373.71     31.34 o
   8   2   4      945.26      966.84     32.95 o
   9   2   4      346.53      416.31     42.60 o
  10   2   4     1802.72     1854.11     36.97 o
  11   2   4      873.67      815.74     33.75 o
  12   2   4       56.61       83.58     30.54 o
  13   2   4      436.18      499.89     32.95 o
  14   2   4       19.45      -45.01     45.01 o
 -17   3   4       84.43       48.22     31.34 o
 -16   3   4       72.03       82.78     40.99 o
 -15   3   4       19.64      -40.99     40.99 o
 -14   3   4      244.29      217.80     30.54 o
 -13   3   4       20.07       41.79     38.58 o
 -12   3   4      325.00      287.72     28.13 o
 -11   3   4      741.08      753.86     31.34 o
 -10   3   4      544.94      674.29     42.60 o
  -9   3   4      264.78      367.28     41.79 o
  -8   3   4     1165.14     1076.99     27.73 o
  -7   3   4      689.70      685.23     30.97 o
  -6   3   4     1116.36     1092.54     42.70 o
  -5   3   4       66.32       88.69     19.39 o
  -4   3   4      509.61      495.53     22.99 o
  -3   3   4     3875.17     3825.23     45.24 o
  -2   3   4       76.00       83.75     22.40 o
  -1   3   4      677.83      703.38     24.27 o
   0   3   4      469.29      449.18     24.01 o
   1   3   4      187.48      212.56     17.89 o
   2   3   4      773.32      726.55     56.46 o
   3   3   4      509.37      461.26     67.11 o
   4   3   4       40.87       57.39     29.53 o
   5   3   4     1100.30     1013.45     45.81 o
   6   3   4      431.63      450.41     30.30 o
   7   3   4        1.00       42.83     23.34 o
   8   3   4       95.85      103.00     28.69 o
   9   3   4       46.64      112.14     28.93 o
  10   3   4      546.56      537.07     25.48 o
  11   3   4       42.47      -22.90     29.53 o
  12   3   4        1.23       53.51     24.49 o
  13   3   4       74.57      117.03     40.99 o
 -17   4   4       44.07       43.40     43.40 o
 -16   4   4       62.96       68.31     42.60 o
 -15   4   4        8.65      -31.34     40.18 o
 -14   4   4       81.98       85.19     40.18 o
 -13   4   4      214.40      178.42     29.74 o
 -12   4   4       97.18      117.34     28.13 o
 -11   4   4      849.71      765.91     25.57 o
 -10   4   4       96.08      125.81     37.77 o
  -9   4   4      523.70      481.14     48.75 o
  -8   4   4       80.23      137.08     29.28 o
  -7   4   4        2.43       26.50     20.76 o
  -6   4   4      666.52      644.31     62.19 o
  -5   4   4      104.60      153.60     24.43 o
  -4   4   4     3949.20     3880.85    121.84 o
  -3   4   4      192.50      184.02     19.44 o
  -2   4   4     2645.39     2880.31     69.05 o
  -1   4   4     1255.35     1222.93     22.06 o
   0   4   4       75.88      157.50     21.90 o
   1   4   4      449.93      561.84     23.90 o
   2   4   4      775.22      713.88     21.46 o
   3   4   4        5.74       11.64     21.05 o
   4   4   4     2108.46     2036.74     85.58 o
   5   4   4      394.06      346.71     34.16 o
   6   4   4      228.98      328.30     36.57 o
   7   4   4      383.61      432.38     25.30 o
   8   4   4        1.59       10.24     29.26 o
   9   4   4       96.14      141.92     29.23 o
  10   4   4      215.01      246.48     26.12 o
  11   4   4       71.95      120.29     29.80 o
  12   4   4      315.62      346.82     42.19 o
  13   4   4       55.85       82.42     91.62 o
 -16   5   4      118.23      191.07     26.16 o
 -15   5   4       88.10       88.56     41.39 o
 -14   5   4     1549.34     1555.81     28.93 o
 -13   5   4      728.37      783.07     99.26 o
 -12   5   4     1561.62     1631.57     24.99 o
 -11   5   4      265.12      282.13     41.39 o
 -10   5   4       36.76       80.80     18.74 o
  -9   5   4     1803.25     1796.41     55.92 o
  -8   5   4      696.76      757.64     20.01 o
  -7   5   4      842.55      900.01     25.51 o
  -6   5   4     8016.30     8147.12    142.49 o
  -5   5   4     1382.53     1334.52     22.20 o
  -4   5   4     5273.73     5119.02     26.08 o
  -3   5   4      132.58      115.67     19.15 o
  -2   5   4        8.52       26.44     16.94 o
  -1   5   4     3805.69     3612.90     88.05 o
   0   5   4      127.93      164.36     21.28 o
   1   5   4     1814.43     1787.11     24.28 o
   2   5   4     7301.32     7330.92    126.01 o
   3   5   4      522.13      639.15     25.19 o
   4   5   4     4837.40     5186.73    213.43 o
   5   5   4      179.95      189.07     25.72 o
   6   5   4        5.08       37.37     19.89 o
   7   5   4     1510.37     1468.68    163.55 o
   8   5   4        7.51       -7.87     24.23 o
   9   5   4     1204.50     1252.21    143.86 o
  10   5   4     1922.78     2041.93    275.66 o
  11   5   4       55.55       59.11     40.59 o
  12   5   4     1132.79      973.10     32.15 o
 -15   6   4      306.71      276.13     32.38 o
 -14   6   4     2612.23     2665.48    166.77 o
 -13   6   4     1000.93     1109.14     57.46 o
 -12   6   4     1239.78     1273.27     24.72 o
 -11   6   4      793.60      882.47     91.12 o
 -10   6   4      103.99       83.73     26.49 o
  -9   6   4     4269.13     4367.80    148.76 o
  -8   6   4     1707.60     1973.91     65.56 o
  -7   6   4     4916.72     4960.49    182.58 o
  -6   6   4    15549.84    16214.26    286.39 o
  -5   6   4     2148.28     2240.50     51.95 o
  -4   6   4     4419.07     4506.95     97.91 o
  -3   6   4     2007.11     2044.69     46.75 o
  -2   6   4      650.16      621.38     21.26 o
  -1   6   4     4688.66     4312.94     65.07 o
   0   6   4     1360.26     1326.22     41.18 o
   1   6   4     1070.13     1151.60     32.94 o
   2   6   4    15786.53    16304.03    473.86 o
   3   6   4     5915.84     5504.01     73.03 o
   4   6   4     5014.09     5185.96    293.48 o
   5   6   4     1924.84     1847.82    131.31 o
   6   6   4       93.48       99.16     22.66 o
   7   6   4     1524.55     1571.91    196.10 o
   8   6   4      222.16      223.55     30.21 o
   9   6   4      709.24      753.50     32.10 o
  10   6   4     2910.68     2930.26    356.03 o
  11   6   4      263.32      260.24     26.31 o
 -14   7   4     2380.35     2258.58    184.04 o
 -13   7   4      473.71      527.76     36.57 o
 -12   7   4      867.49      915.32     85.19 o
 -11   7   4      838.05      971.58     33.70 o
 -10   7   4      530.81      605.52     41.19 o
  -9   7   4      176.46      214.75     21.39 o
  -8   7   4       80.87      142.91     20.96 o
  -7   7   4       87.02       94.17     21.06 o
  -6   7   4     9145.05     9356.07    212.63 o
  -5   7   4     3679.55     3685.60    229.99 o
  -4   7   4     3923.06     3822.91     23.07 o
  -3   7   4     3115.12     3233.85     70.30 o
  -2   7   4      602.86      627.54     36.42 o
  -1   7   4     1779.90     1860.62     38.16 o
   0   7   4     1170.62     1357.52     28.19 o
   1   7   4     3022.64     3044.19     34.80 o
   2   7   4    13711.46    13146.00    335.71 o
   3   7   4      989.09     1042.61     35.86 o
   4   7   4     2571.75     2627.31     56.63 o
   5   7   4     1246.19     1385.40     54.33 o
   6   7   4      598.01      653.06     71.71 o
   7   7   4      750.77      763.29    111.31 o
   8   7   4      180.94      261.10     97.25 o
   9   7   4      239.74      312.97     31.51 o
  10   7   4     2338.92     2130.43    317.46 o
 -13   8   4      355.26      427.27     65.10 o
 -12   8   4       51.80       18.58     32.18 o
 -11   8   4     1327.65     1453.24     62.55 o
 -10   8   4      388.96      444.58     25.36 o
  -9   8   4      197.80      252.31     23.10 o
  -8   8   4     1696.38     1726.00     27.39 o
  -7   8   4     1183.37     1283.86    142.55 o
  -6   8   4     7691.28     7883.89    206.04 o
  -5   8   4     1536.33     1505.81     71.30 o
  -4   8   4      341.84      331.96     59.05 o
  -3   8   4     4200.89     4025.85    132.01 o
  -2   8   4     1034.05     1115.28     22.60 o
  -1   8   4      113.43      160.45     26.45 o
   0   8   4      953.97     1002.35     36.35 o
   1   8   4      933.35      980.39     33.99 o
   2   8   4     4626.35     4787.62     84.68 o
   3   8   4     1550.75     1597.30     62.22 o
   4   8   4      163.40      191.84     30.63 o
   5   8   4     2893.29     2969.00     98.27 o
   6   8   4      295.45      306.52     55.24 o
   7   8   4       25.28       76.27     19.74 o
   8   8   4      382.35      310.57     23.85 o
   9   8   4      261.91      312.27     26.83 o
 -11   9   4     1561.30     1501.90     41.44 o
 -10   9   4      818.48      789.86     24.33 o
  -9   9   4      116.03      124.66     27.07 o
  -8   9   4      427.37      473.63     22.51 o
  -7   9   4      480.58      488.04     30.93 o
  -6   9   4     1960.53     1923.82     29.69 o
  -5   9   4      893.38      937.38     66.99 o
  -4   9   4      125.72      120.76     27.49 o
  -3   9   4     4290.07     4152.93     84.14 o
  -2   9   4      988.70      898.94     24.94 o
  -1   9   4      121.99      158.48     17.33 o
   0   9   4      726.64      653.83     19.60 o
   1   9   4      125.08      135.90     31.09 o
   2   9   4     2280.03     2217.15     61.89 o
   3   9   4     1127.73     1074.64     23.47 o
   4   9   4       31.33       -3.43     19.40 o
   5   9   4     1486.35     1485.42     71.09 o
   6   9   4      648.20      560.26     52.64 o
   7   9   4       11.09       24.46     31.53 o
  -8  10   4       57.07       57.48     33.05 o
  -7  10   4       87.52      118.44     34.79 o
  -6  10   4      357.76      374.61     55.15 o
  -5  10   4       97.43       55.60     21.18 o
  -4  10   4      986.53      873.04     38.56 o
  -3  10   4     1641.29     1599.95     46.69 o
  -2  10   4     2289.97     2260.01     70.53 o
  -1  10   4      375.29      293.15     56.32 o
   0  10   4      172.25      199.36     45.60 o
   1  10   4       86.21      131.79     39.90 o
   2  10   4      664.12      666.27     46.52 o
   3  10   4      323.99      305.75     29.82 o
   4  10   4      654.85      615.69     60.25 o
   5  10   4     1620.76     1425.15     29.38 o
  -3  11   4      767.41      719.36     32.19 o
  -2  11   4      103.04       81.94     17.77 o
  -1  11   4     1087.56      914.34     36.42 o
 -18   1   5      411.67      378.11     23.01 o
 -17   1   5        0.15      -35.36     35.36 o
 -16   1   5        1.48       44.86     23.79 o
 -15   1   5        4.42       -3.55     34.56 o
 -14   1   5      232.77      179.22     41.79 o
 -13   1   5       27.57      102.07     28.93 o
 -12   1   5     1536.08     1468.34     42.60 o
 -11   1   5        4.43      -38.58     38.58 o
 -10   1   5     7717.19     6884.38     60.28 o
  -9   1   5       97.52      193.69     39.38 o
  -8   1   5      468.80      384.16     41.79 o
  -7   1   5     1176.28     1242.50     45.01 o
  -6   1   5     1753.71     1522.99     38.58 o
  -5   1   5      294.31      333.35     33.35 o
  -4   1   5     3175.37     3114.50    265.62 o
  -3   1   5      119.76      119.75     31.82 o
  -2   1   5    13821.06    13676.84     79.56 o
  -1   1   5       72.56       70.06     28.76 o
   0   1   5      268.24      257.98     35.52 o
   1   1   5        7.00       82.55     30.97 o
   2   1   5      756.31      737.74     32.55 o
   6   1   5     5695.56     5494.81     59.47 o
   7   1   5       20.35      -22.50     28.13 o
   8   1   5       77.58      225.03     40.18 o
   9   1   5       41.09        2.41     40.99 o
  10   1   5       75.52       73.14     28.93 o
  11   1   5       68.11       65.10     42.60 o
  12   1   5      168.01      138.23     31.34 o
  13   1   5        2.66      -45.01     45.01 o
 -18   2   5     1609.23     1594.37     62.69 o
 -17   2   5        9.76       47.42     43.40 o
 -16   2   5       17.45       -0.80     30.54 o
 -15   2   5        6.39       94.84     40.99 o
 -14   2   5      514.66      433.99     32.15 o
 -13   2   5       14.62       12.86     27.33 o
 -12   2   5     4367.48     4275.61     53.04 o
 -11   2   5       16.97       32.15     40.18 o
 -10   2   5    17931.22    17669.85     80.37 o
  -9   2   5      380.42      497.48     40.99 o
  -8   2   5      518.34      548.92     43.40 o
  -7   2   5       86.24       84.50     23.79 o
  -6   2   5     2976.80     3051.73     91.22 o
  -5   2   5      332.31      315.80     25.83 o
  -4   2   5     9502.28     8844.52    379.42 o
  -3   2   5       36.39       79.78     25.83 o
  -2   2   5    36963.76    36714.91   1253.06 o
  -1   2   5      124.12      132.16     21.90 o
   0   2   5     1364.06     1244.90     51.71 o
   1   2   5      269.82      280.75     31.76 o
   2   2   5     3207.83     3097.26    108.10 o
   3   2   5     1867.87     2049.46    142.25 o
   4   2   5     4788.82     4637.74    350.01 o
   5   2   5      159.22      173.28     29.83 o
   6   2   5    18576.89    19452.43     90.82 o
   7   2   5      126.00       83.58     43.40 o
   8   2   5      856.72      958.80     44.20 o
   9   2   5       81.56      113.32     28.93 o
  10   2   5      998.04     1105.87     45.81 o
  11   2   5      180.97      200.12     42.60 o
  12   2   5      481.92      579.46     45.81 o
  13   2   5        4.72       85.99     32.95 o
 -17   3   5       14.32       77.96     29.74 o
 -16   3   5      485.98      450.87     44.20 o
 -15   3   5        0.86      125.38     39.38 o
 -14   3   5      551.07      638.13     41.79 o
 -13   3   5      726.27      690.37     30.54 o
 -12   3   5     1351.07     1296.35     33.75 o
 -11   3   5      802.35      835.83     32.15 o
 -10   3   5    15632.73    14774.17     67.51 o
  -9   3   5      477.29      574.88     29.83 o
  -8   3   5      550.06      533.54     30.12 o
  -7   3   5      727.11      783.02     20.89 o
  -6   3   5     3880.20     4058.99    115.84 o
  -5   3   5     2868.75     3032.47    116.54 o
  -4   3   5    23533.77    24266.06    571.62 o
  -3   3   5     1169.14     1435.55     51.55 o
  -1   3   5     4732.00     4708.46    109.04 o
   0   3   5     2090.83     2065.79     46.75 o
   1   3   5      210.89      220.19     19.07 o
   2   3   5     4059.97     4063.31    112.92 o
   3   3   5     3139.49     2882.06    385.37 o
   4   3   5     6874.95     6067.04     89.61 o
   5   3   5        1.17       29.81     38.58 o
   6   3   5    13344.33    13628.83    892.90 o
   7   3   5     2592.93     2446.30    271.24 o
   8   3   5       40.25       94.29     34.56 o
   9   3   5      242.24      239.67     41.39 o
  10   3   5      344.89      350.16     43.40 o
  11   3   5      192.70      220.00     25.66 o
  12   3   5     1222.92     1298.16    131.40 o
  13   3   5        1.81      -12.36     24.81 o
 -17   4   5       30.90      -10.45     45.01 o
 -16   4   5       30.21      157.52     41.79 o
 -15   4   5      207.77      234.68     41.79 o
 -14   4   5     1441.17     1422.53     33.75 o
 -13   4   5       50.21       43.40     28.93 o
 -12   4   5     5712.99     5592.05     47.42 o
 -11   4   5       31.94       81.26     90.01 o
 -10   4   5    23371.85    24229.44    480.94 o
  -9   4   5      237.39      268.00     21.25 o
  -8   4   5      294.22      304.49     21.71 o
  -7   4   5       86.96      190.83     32.10 o
  -6   4   5     5585.39     5477.13     30.15 o
  -5   4   5      106.80      138.74     17.32 o
  -4   4   5     8024.72     7984.32    240.08 o
  -3   4   5      121.89      151.16     19.37 o
  -2   4   5    36402.02    35133.43    348.59 o
  -1   4   5       67.15       66.60     19.42 o
   0   4   5      180.44      178.62     21.58 o
   1   4   5      234.25      233.88     19.08 o
   2   4   5     5922.06     5666.55    434.99 o
   3   4   5        6.08        3.40     20.67 o
   4   4   5     7159.25     7630.62    424.75 o
   5   4   5      222.56      268.61     46.61 o
   6   4   5    23700.96    23426.25    792.84 o
   7   4   5       14.02      -12.82     24.66 o
   8   4   5      722.13      773.54     31.54 o
   9   4   5       10.62       23.41     53.04 o
  10   4   5     1220.01     1196.99    105.28 o
  11   4   5       46.68       75.38     34.56 o
  12   4   5      522.98      422.60    112.52 o
 -16   5   5        0.40       12.20     24.98 o
 -15   5   5      216.38      227.66     32.10 o
 -14   5   5      701.78      750.20     80.77 o
 -13   5   5       64.47       83.69     29.49 o
 -12   5   5     1857.76     2037.60     33.24 o
 -11   5   5      139.52      256.79     20.57 o
 -10   5   5     9060.54     9386.69    256.20 o
  -9   5   5        7.83       78.41     57.88 o
  -8   5   5        4.25       27.09     20.67 o
  -7   5   5      905.74      941.97     46.42 o
  -6   5   5     2972.68     2855.03     66.98 o
  -5   5   5       49.81      109.10     40.30 o
  -4   5   5     5651.57     5604.82    182.01 o
  -3   5   5      247.35      291.23     19.37 o
  -2   5   5    18891.41    18908.67    327.59 o
  -1   5   5      444.42      434.41     18.44 o
   0   5   5       66.37      125.95     18.44 o
   1   5   5     2544.99     2645.98     35.50 o
   2   5   5     2748.69     2647.52     90.60 o
   3   5   5      445.19      503.17     25.05 o
   4   5   5     2772.93     2678.61     45.67 o
   5   5   5        9.81      -15.63     26.12 o
   6   5   5     6755.75     6360.75    392.60 o
   7   5   5      251.75      255.04     96.84 o
   8   5   5       23.30       85.17     48.62 o
   9   5   5      160.30      244.95     36.57 o
  10   5   5      622.25      613.93     26.64 o
  11   5   5        0.52       67.70    144.26 o
  12   5   5      500.99      469.43     85.59 o
 -15   6   5      397.38      483.42     32.39 o
 -14   6   5      533.83      552.90     62.69 o
 -13   6   5      488.66      606.76    108.50 o
 -12   6   5      133.36      153.95     49.43 o
 -11   6   5       64.86      104.05     29.07 o
 -10   6   5     2750.32     2783.24     70.07 o
  -9   6   5       84.60      133.38     33.35 o
  -8   6   5      261.88      252.33     43.75 o
  -7   6   5     3278.43     3540.26     96.61 o
  -6   6   5     4608.84     4651.67     91.10 o
  -5   6   5      650.77      758.42     22.13 o
  -4   6   5     1287.73     1326.10     36.66 o
  -3   6   5      333.21      383.71     17.39 o
  -2   6   5     6851.42     6651.07    140.59 o
  -1   6   5      255.71      304.78     19.01 o
   0   6   5      836.46      848.90     26.27 o
   1   6   5     1465.98     1481.50     34.66 o
   2   6   5     2389.16     2208.90     72.73 o
   3   6   5      236.90      304.02     21.23 o
   4   6   5     2387.14     2407.55     26.01 o
   5   6   5       25.07      105.98     24.42 o
   6   6   5     2626.87     2610.75    123.37 o
   7   6   5      288.77      327.81     57.87 o
   8   6   5      265.17      233.51     25.32 o
   9   6   5      393.31      398.23     48.62 o
  10   6   5      385.71      335.11     23.30 o
  11   6   5      103.21      179.60     71.93 o
 -14   7   5      187.04      229.86     23.30 o
 -13   7   5      148.49      168.92     28.93 o
 -12   7   5       46.40      121.70     39.48 o
 -11   7   5       83.02       90.14     29.58 o
 -10   7   5      151.80      180.70     31.79 o
  -9   7   5       42.36       71.63     24.12 o
  -8   7   5      599.71      647.14     35.95 o
  -7   7   5     2777.23     2792.20     55.55 o
  -6   7   5       57.94       80.83     19.46 o
  -5   7   5     2236.09     2141.25     27.79 o
  -4   7   5       69.95      104.09     20.19 o
  -3   7   5       82.32      102.12     23.43 o
  -2   7   5       53.22      108.57     25.40 o
  -1   7   5        3.09       -2.77     21.29 o
   0   7   5      558.32      581.95     35.61 o
   1   7   5     2763.99     2831.13     63.11 o
   2   7   5      400.49      371.06     20.65 o
   3   7   5      391.67      427.58     18.85 o
   4   7   5      288.44      303.26     41.61 o
   5   7   5      847.99      868.07     26.44 o
   6   7   5      379.63      399.10     45.81 o
   7   7   5        0.53       34.87     75.95 o
   8   7   5      331.83      407.32    126.18 o
   9   7   5     1073.18     1039.84     34.56 o
  10   7   5       42.72       56.53     42.19 o
 -13   8   5      528.80      602.99     32.95 o
 -12   8   5      298.44      316.45     36.23 o
 -11   8   5      114.28      124.52     50.94 o
 -10   8   5      553.59      595.60     20.42 o
  -9   8   5      356.52      386.21     29.64 o
  -8   8   5      306.77      326.71     30.79 o
  -7   8   5      645.45      759.73     44.27 o
  -6   8   5      305.63      361.56     31.61 o
  -5   8   5     1100.93     1094.61     21.09 o
  -4   8   5     1172.50     1098.23     17.75 o
  -3   8   5      191.21      204.78     17.28 o
  -2   8   5     2444.87     2550.72     51.85 o
  -1   8   5      129.95      203.03     31.70 o
   0   8   5     1430.76     1391.88     88.51 o
   1   8   5     1999.92     1956.34     72.45 o
   2   8   5      125.20      132.10     23.43 o
   3   8   5     2159.59     2305.52     28.75 o
   4   8   5       51.91       73.00     32.43 o
   5   8   5        5.78       11.02     31.39 o
   6   8   5      595.09      655.33     67.89 o
   7   8   5       16.47       89.10     85.99 o
   8   8   5      419.05      352.73     81.17 o
 -11   9   5       32.06       20.90     23.09 o
 -10   9   5     2177.23     2195.46    102.43 o
  -9   9   5       87.40       89.28     35.06 o
  -8   9   5      203.28      234.18     21.86 o
  -7   9   5      636.79      668.40     20.49 o
  -6   9   5       28.43        2.55     25.05 o
  -5   9   5      735.43      744.95     43.40 o
  -4   9   5     2109.56     2204.37     60.94 o
  -3   9   5      146.60      221.96     19.76 o
  -2   9   5     6144.64     6123.73     64.02 o
  -1   9   5      258.16      329.67     19.56 o
   0   9   5      645.94      634.56     27.49 o
   1   9   5      323.80      361.22     25.07 o
   2   9   5      201.76      245.16     30.29 o
   3   9   5      415.84      464.45     32.75 o
   4   9   5      605.93      597.56     21.04 o
   5   9   5      175.10      166.18     32.73 o
   6   9   5     2611.07     2273.19    120.37 o
  -8  10   5      367.66      341.30     23.50 o
  -7  10   5        5.04       64.56     25.52 o
  -6  10   5      472.55      494.74     65.43 o
  -5  10   5       51.21       21.67     38.08 o
  -4  10   5      545.46      524.51     30.16 o
  -3  10   5      305.79      301.76     40.72 o
  -2  10   5     4807.26     4538.57     69.02 o
  -1  10   5      554.42      492.45     19.26 o
   0  10   5      312.94      282.31     27.49 o
   1  10   5        4.93        5.85     39.32 o
   2  10   5      582.13      515.84     21.36 o
   3  10   5       34.56       42.01     26.14 o
   4  10   5      803.38      645.67     30.99 o
 -18   0   6      134.30      163.95     31.34 o
 -17   0   6      194.15      295.76     42.60 o
 -16   0   6     1211.45     1335.73     46.61 o
 -15   0   6        0.07       61.88     38.58 o
 -14   0   6     7228.04     7408.38     61.08 o
 -13   0   6     2294.66     2131.38     46.61 o
 -12   0   6     1127.61      981.30     32.95 o
 -11   0   6      945.51      902.54     42.60 o
 -10   0   6       63.55       96.44     28.13 o
  -9   0   6     3541.27     3025.88     52.24 o
  -8   0   6    18752.73    16570.41     89.21 o
  -7   0   6      154.42      163.95     40.18 o
  -6   0   6    31048.36    25843.35    125.38 o
  -5   0   6    13440.81    13033.39    105.28 o
  -4   0   6     2626.07     2450.44     64.29 o
  -3   0   6      326.27      365.13     42.05 o
  -2   0   6     8291.09     8591.41    139.04 o
  -1   0   6    14179.17    14207.57    143.86 o
   0   0   6    22875.06    19105.24    134.22 o
  11   0   6       88.47       65.90     30.54 o
  12   0   6      127.35      171.99     31.34 o
  13   0   6       14.33       45.01     30.54 o
 -18   1   6       85.70       20.58     70.32 o
 -17   1   6      562.28      550.36     50.63 o
 -16   1   6     3034.28     3135.28    196.10 o
 -15   1   6        2.46       61.88     49.02 o
 -14   1   6     6083.53     6065.99    386.57 o
 -13   1   6      615.07      590.71     31.34 o
 -12   1   6      717.22      703.23     31.34 o
 -11   1   6      677.32      732.96     41.79 o
 -10   1   6     2307.07     2517.95     49.02 o
  -9   1   6     2915.85     2631.27     50.63 o
  -8   1   6    18567.59    16198.30     81.17 o
  -7   1   6       28.05       33.75     27.33 o
  -6   1   6    37051.10    38342.70    591.11 o
  -5   1   6     1530.35     1307.19     39.78 o
  -4   1   6       17.49       43.65     26.94 o
  -3   1   6       24.23       54.23     34.37 o
  -2   1   6      960.58      965.61     59.87 o
  -1   1   6     1484.52     1288.34     46.61 o
   0   1   6    30098.03    29454.37    694.79 o
   1   1   6       60.45       40.60     29.80 o
   2   1   6    31233.24    29006.63    673.89 o
   5   1   6      459.43      503.91     43.40 o
   6   1   6     2180.40     2308.19     49.83 o
   7   1   6      312.18      371.30     43.40 o
   8   1   6     4789.49     5222.36     57.87 o
   9   1   6       23.81       69.12     41.79 o
  10   1   6     5126.11     4933.83     49.83 o
  11   1   6      328.33      379.34     45.01 o
  12   1   6        6.19       30.54     44.20 o
  13   1   6       20.48       36.97     31.34 o
 -18   2   6       41.59       51.90     50.63 o
 -17   2   6      317.91      304.76     25.13 o
 -16   2   6     1112.10     1143.65     33.75 o
 -15   2   6       51.46      -29.74     29.74 o
 -14   2   6     2672.17     2350.78     37.77 o
 -13   2   6      909.82      788.42     31.34 o
 -12   2   6      195.11      182.44     29.74 o
 -11   2   6      112.34      111.71     28.93 o
 -10   2   6      964.96      951.57     42.60 o
  -9   2   6     2275.46     2102.44     49.02 o
  -8   2   6     7107.04     7356.95     63.49 o
  -7   2   6       16.10      -10.28     23.64 o
  -6   2   6    14230.12    14314.48    151.09 o
  -5   2   6     2200.51     2064.88     40.11 o
  -4   2   6       12.37       54.14     21.71 o
  -3   2   6      362.90      364.76     28.84 o
  -2   2   6      632.54      641.37     33.16 o
  -1   2   6     3592.31     3606.93     45.27 o
   0   2   6     9109.58     9436.71    255.97 o
   1   2   6        0.04       20.29     30.37 o
   2   2   6     9793.79    10201.76    603.57 o
   3   2   6     1796.23     1766.41     34.38 o
   4   2   6      319.02      353.56     38.18 o
   5   2   6      151.51      163.01     20.74 o
   6   2   6     1006.76      879.23    128.19 o
   7   2   6     2109.90     2124.14     50.63 o
   8   2   6     2096.54     2329.08     50.63 o
   9   2   6      157.27       67.51     31.34 o
  10   2   6     2367.95     2814.51     52.24 o
  11   2   6      104.62      144.66     44.20 o
  12   2   6        9.67      -28.93     30.54 o
 -18   3   6      102.02       95.64     30.54 o
 -17   3   6       63.31       20.90     42.60 o
 -16   3   6       14.73       24.11     28.93 o
 -15   3   6       15.38       95.64     40.18 o
 -14   3   6      607.43      617.23     42.60 o
 -13   3   6        7.57       10.45     40.18 o
 -12   3   6       22.09       98.05     40.99 o
 -11   3   6       38.09       49.83     29.74 o
 -10   3   6     1357.87     1277.06     34.56 o
  -9   3   6      515.86      557.32     25.41 o
  -8   3   6      236.14      306.92     29.80 o
  -7   3   6        2.75        6.95     26.40 o
  -6   3   6     3176.76     3094.90     48.85 o
  -5   3   6      151.29      135.78     21.06 o
  -4   3   6      787.38      854.00     24.71 o
  -3   3   6     1140.03     1049.59     24.23 o
  -2   3   6     2212.31     2258.35     54.52 o
  -1   3   6     2356.92     2296.83     60.00 o
   0   3   6     1747.71     1834.14     93.38 o
   1   3   6        1.94       72.06     29.83 o
   2   3   6     1695.75     1695.21     38.18 o
   3   3   6       32.81       66.42     29.83 o
   4   3   6      338.75      392.51     31.24 o
   5   3   6      508.67      476.89     26.24 o
   6   3   6      172.34      230.97     29.83 o
   7   3   6      106.19       56.67     21.00 o
   8   3   6      385.61      418.28     29.73 o
   9   3   6       51.26       25.21     23.47 o
  10   3   6      134.26      152.20     56.66 o
  11   3   6        3.59       -2.50     38.18 o
  12   3   6       31.83       33.12     25.27 o
 -17   4   6       70.07       73.14     31.34 o
 -16   4   6      544.12      441.22     32.95 o
 -15   4   6       42.01       57.06     28.93 o
 -14   4   6      349.80      290.13     29.74 o
 -13   4   6       33.86      -40.18     40.18 o
 -12   4   6      231.34      221.02     32.95 o
 -11   4   6     1884.53     1811.70    104.88 o
 -10   4   6      134.31      162.21     24.58 o
  -9   4   6      531.51      563.26     31.61 o
  -8   4   6     1678.15     1698.40     44.00 o
  -7   4   6      240.27      233.70     29.70 o
  -6   4   6     2342.26     2414.38     61.97 o
  -5   4   6      362.09      391.18     28.55 o
  -4   4   6       77.93       92.75     24.43 o
  -3   4   6     2326.58     2329.49     75.75 o
  -2   4   6      552.41      625.22     20.88 o
  -1   4   6       15.16       57.60     21.26 o
   0   4   6     3616.35     3841.29     70.39 o
   1   4   6      402.60      446.26     21.57 o
   2   4   6     1409.28     1482.96     72.02 o
   3   4   6      353.49      388.39     30.94 o
   4   4   6        7.25      -25.69     39.78 o
   5   4   6      772.05      820.17     34.16 o
   6   4   6       45.62       85.47     29.53 o
   7   4   6        4.10      -29.53     29.53 o
   8   4   6      344.57      369.74     24.07 o
   9   4   6      104.87      131.99     24.38 o
  10   4   6      660.38      595.90     88.81 o
  11   4   6        0.64       57.55     24.81 o
 -16   5   6      888.93      941.67     33.21 o
 -15   5   6       25.78       39.50     49.02 o
 -14   5   6     1343.87     1366.59     63.09 o
 -13   5   6      143.10      132.47     21.70 o
 -12   5   6       17.95       12.06     29.55 o
 -11   5   6      188.94      230.85     19.13 o
 -10   5   6      114.05      136.72     21.24 o
  -9   5   6      171.21      204.66     37.06 o
  -8   5   6     6723.59     6621.08    181.93 o
  -7   5   6      341.14      336.02     33.93 o
  -6   5   6     7836.27     7741.58    240.50 o
  -5   5   6      468.51      427.17     22.41 o
  -4   5   6       14.92       32.42     19.60 o
  -3   5   6     1702.10     1590.05     20.63 o
  -2   5   6       15.09       66.70     21.34 o
  -1   5   6        1.81      -10.25     20.69 o
   0   5   6     8078.36     8262.82     92.07 o
   1   5   6      393.76      416.14     18.55 o
   2   5   6     6164.65     6440.14    201.89 o
   3   5   6      709.33      665.54     58.56 o
   4   5   6       10.05       -0.64     65.10 o
   5   5   6     2167.51     2317.81    149.49 o
   6   5   6       32.67       15.16     30.06 o
   7   5   6       14.79       89.72     50.63 o
   8   5   6     2285.26     2280.26    346.79 o
   9   5   6      134.50       96.58     30.30 o
  10   5   6      869.93      859.59    161.14 o
  11   5   6      179.60      126.95     32.38 o
 -15   6   6        4.23       76.76     64.29 o
 -14   6   6     2193.57     2135.95     77.56 o
 -13   6   6      730.14      786.58     26.91 o
 -12   6   6      145.26      181.56     25.93 o
 -11   6   6      557.40      576.37     25.17 o
 -10   6   6      135.75      187.54     24.43 o
  -9   6   6      364.26      399.52     19.74 o
  -8   6   6     6962.48     7450.97    304.61 o
  -7   6   6      104.22      112.19     24.27 o
  -6   6   6     8118.69     8333.82    129.28 o
  -5   6   6     1948.45     1990.85     95.69 o
  -4   6   6       80.22      119.59     35.22 o
  -3   6   6      642.58      589.37     40.95 o
  -2   6   6      472.71      453.18     42.57 o
  -1   6   6     1329.57     1193.45     31.55 o
   0   6   6     7580.42     7683.69    192.80 o
   1   6   6      585.88      555.93     35.03 o
   2   6   6    10908.68    10882.57    548.37 o
   3   6   6      307.76      275.75     24.56 o
   4   6   6      218.03      266.48     21.74 o
   5   6   6      106.92      135.77     30.30 o
   6   6   6        7.77        3.01     24.91 o
   7   6   6      248.20      246.00     53.85 o
   8   6   6     2624.81     2691.54    260.80 o
   9   6   6      179.86      191.73     25.41 o
  10   6   6     1626.10     1410.08    290.53 o
 -14   7   6     2286.87     2281.30     85.59 o
 -13   7   6       48.43       63.30     24.82 o
 -12   7   6      652.30      648.82     21.09 o
 -11   7   6      491.13      514.37     56.07 o
 -10   7   6     1062.11     1217.00     23.37 o
  -9   7   6     1512.00     1587.24     58.90 o
  -8   7   6     7079.68     7380.27    132.04 o
  -7   7   6       28.07       57.20     70.25 o
  -6   7   6    10988.14    11785.35    232.64 o
  -5   7   6      701.62      755.43     25.35 o
  -4   7   6       57.67       99.81     23.78 o
  -3   7   6        3.86       11.91     17.05 o
  -2   7   6       93.13      112.91     16.00 o
  -1   7   6     1109.38     1186.06     31.84 o
   0   7   6    10507.10    10529.06    101.05 o
   1   7   6       89.17      144.82     34.10 o
   2   7   6     8672.12     8904.34    141.57 o
   3   7   6      710.49      748.77     39.15 o
   4   7   6      226.23      217.72     21.65 o
   5   7   6       12.14      -24.85     30.40 o
   6   7   6      695.01      715.35     54.25 o
   7   7   6      615.24      652.75     34.16 o
   8   7   6     1743.45     1818.90    204.94 o
   9   7   6       33.57       93.57     67.51 o
 -13   8   6      284.08      311.90     44.31 o
 -12   8   6        8.94       -2.05     28.71 o
 -11   8   6       61.70       75.73     25.51 o
 -10   8   6      461.76      467.42     58.84 o
  -9   8   6     1282.76     1378.22     59.13 o
  -8   8   6     3167.29     3188.84    171.77 o
  -7   8   6       82.64      109.87     19.38 o
  -6   8   6     7044.10     7140.13    161.82 o
  -5   8   6      251.31      329.25     33.78 o
  -4   8   6      271.20      309.79     19.34 o
  -3   8   6      566.79      562.00     22.36 o
  -2   8   6     1653.33     1529.62     40.48 o
  -1   8   6     2960.19     2928.85     98.42 o
   0   8   6     3916.24     4243.39     87.79 o
   1   8   6      214.62      181.56     17.92 o
   2   8   6     4959.12     5129.00    162.37 o
   3   8   6      496.38      555.28     64.61 o
   4   8   6      449.01      493.79     25.98 o
   5   8   6       25.26       75.01     27.78 o
   6   8   6      429.21      412.33     58.67 o
   7   8   6     1234.20     1090.70     30.50 o
 -11   9   6      360.91      411.05     34.39 o
 -10   9   6      891.33      952.49     55.15 o
  -9   9   6     1321.61     1296.40     84.85 o
  -8   9   6      447.51      401.28     36.31 o
  -7   9   6        1.27       29.55     61.61 o
  -6   9   6     1892.64     2021.77     53.87 o
  -5   9   6      213.86      224.87     26.29 o
  -4   9   6      347.90      417.37     21.89 o
  -3   9   6     1686.39     1689.50     30.97 o
  -2   9   6     1084.37     1142.19     43.43 o
  -1   9   6     2775.88     2726.73     91.87 o
   0   9   6     1237.86     1236.14     33.64 o
   1   9   6        0.86       17.18     17.70 o
   2   9   6     1971.45     1970.66     33.53 o
   3   9   6        9.00       65.48     39.12 o
   4   9   6      132.16      151.02     24.80 o
   5   9   6      906.54      866.09     22.76 o
  -8  10   6        0.77       50.19     26.14 o
  -7  10   6       89.47      119.55     32.16 o
  -6  10   6       39.42       99.09     22.13 o
  -5  10   6        7.09       93.55     27.01 o
  -4  10   6      106.83      111.51     20.08 o
  -3  10   6     1758.86     1638.25     61.48 o
  -2  10   6      619.04      566.69     24.94 o
  -1  10   6      620.88      582.82     28.46 o
   0  10   6      156.76      123.02     25.85 o
   1  10   6      133.43      156.76     19.92 o
   2  10   6       15.71       49.99     20.43 o
   3  10   6        2.91      -27.33     45.81 o
 -18   1   7      117.23      139.06     51.03 o
 -17   1   7      290.98      340.30     66.71 o
 -16   1   7        0.28       48.62     27.33 o
 -15   1   7        0.68        1.81     27.73 o
 -14   1   7      121.85      182.54     28.69 o
 -13   1   7      289.18      305.14     28.41 o
 -12   1   7     2541.63     2292.96     29.74 o
 -11   1   7      309.56      323.43     37.77 o
 -10   1   7     2142.71     2056.63     49.02 o
  -9   1   7     1456.76     1182.22     36.17 o
  -8   1   7        0.81       -6.49     27.78 o
  -7   1   7       19.64       57.96     31.01 o
  -6   1   7       17.95        9.28     20.16 o
  -5   1   7      698.78      611.98     28.46 o
  -4   1   7     3690.81     3585.21     88.51 o
  -3   1   7       82.12       92.30     31.54 o
  -2   1   7     1841.72     1768.22     66.71 o
  -1   1   7     1330.19     1182.72     39.72 o
   0   1   7      226.05      201.52     34.53 o
   1   1   7        2.96        7.22     32.06 o
   2   1   7      375.07      352.66     30.10 o
   3   1   7     1302.45     1276.98     40.99 o
   4   1   7     4929.71     4915.35     61.08 o
   5   1   7      151.19      151.09     41.79 o
   6   1   7     2140.83     2210.94     50.63 o
   7   1   7      721.28      786.01     44.20 o
   8   1   7       13.08        5.63     41.79 o
   9   1   7       43.91       17.68     29.74 o
  10   1   7        5.30       -8.04     42.60 o
  11   1   7      319.15      263.61     32.15 o
  12   1   7      318.86      408.27     45.81 o
 -18   2   7      386.21      397.74     31.81 o
 -17   2   7      721.56      690.40     26.91 o
 -16   2   7       15.77      -21.00     21.00 o
 -15   2   7       48.44      121.36     28.93 o
 -14   2   7       99.12       21.70     28.93 o
 -13   2   7     2262.44     2345.96     46.61 o
 -12   2   7     4395.49     4396.97     53.04 o
 -11   2   7       19.86      -11.25     40.18 o
 -10   2   7     5561.52     5421.67     57.87 o
  -9   2   7     4001.83     4069.07     54.65 o
  -8   2   7       27.43       45.41     30.12 o
  -7   2   7      523.44      586.30     30.69 o
  -6   2   7      885.45      881.48     55.05 o
  -5   2   7     9782.85     9303.20     83.79 o
  -4   2   7    18515.07    19024.70    556.97 o
  -3   2   7      515.49      610.67     32.38 o
  -2   2   7     9049.70     9071.15    285.31 o
  -1   2   7    12377.02    12279.01    110.69 o
   0   2   7       58.72       79.92     32.63 o
   1   2   7       50.63       64.34     30.40 o
   2   2   7     1324.19     1264.58     33.40 o
   3   2   7     3135.29     3006.13    121.36 o
   4   2   7     8666.12     8537.69    585.89 o
   5   2   7      421.67      434.49     25.68 o
   6   2   7     1511.87     1556.01    205.34 o
   7   2   7     2246.27     2186.72    179.22 o
   8   2   7       21.04      114.53     37.77 o
   9   2   7       10.70       96.00     28.97 o
  10   2   7      250.09      258.74     30.62 o
  11   2   7      432.44      371.67     40.59 o
  12   2   7      691.16      512.96    118.54 o
 -18   3   7     1141.76      977.28     36.97 o
 -17   3   7     1345.82     1297.95     35.36 o
 -16   3   7        9.09       57.87     28.93 o
 -15   3   7      445.92      370.50     30.54 o
 -14   3   7      252.96      193.69     42.60 o
 -13   3   7     4760.04     4957.14     53.85 o
 -12   3   7     3918.87     3679.28     41.79 o
 -11   3   7     1361.44     1320.46     33.75 o
 -10   3   7     2234.00     2336.32     49.02 o
  -9   3   7    17381.59    17284.02   1403.64 o
  -8   3   7       80.00      158.18     20.65 o
  -7   3   7       15.45        3.99     23.97 o
  -6   3   7     2977.23     2918.16    106.07 o
  -5   3   7    15796.40    15280.42    279.77 o
  -4   3   7    16688.56    16801.76    579.31 o
  -3   3   7      748.89      802.68     36.61 o
  -2   3   7    12419.44    11857.38    288.90 o
  -1   3   7    14919.03    13386.87    389.19 o
   0   3   7      776.27      745.07     67.83 o
   1   3   7     2068.74     2181.04     37.39 o
   2   3   7      156.85      244.35     36.57 o
   3   3   7    16029.56    16182.87    799.27 o
   4   3   7     4685.96     5007.19    302.59 o
   5   3   7       25.52       24.51     28.66 o
   6   3   7     2830.35     2757.43     87.20 o
   7   3   7     4672.70     4211.71    287.32 o
   8   3   7        5.49       50.17     33.35 o
   9   3   7       24.46       46.90     53.85 o
  10   3   7      282.77      260.33     71.93 o
  11   3   7     1288.00     1080.22    280.89 o
 -17   4   7      766.32      888.88     46.61 o
 -16   4   7       25.50      -31.34     40.99 o
 -15   4   7      230.15      212.98     29.74 o
 -14   4   7       18.58      -28.13     28.13 o
 -13   4   7     2716.42     2646.63     64.70 o
 -12   4   7     4427.92     4480.89     66.71 o
 -11   4   7      297.52      333.99     21.60 o
 -10   4   7     7868.03     8109.95     43.18 o
  -9   4   7     2727.58     2716.62    112.37 o
  -8   4   7        8.45       63.59     21.21 o
  -7   4   7     3739.63     3796.33     27.22 o
  -6   4   7        2.79       21.03     21.44 o
  -5   4   7    10973.80    11459.22    225.74 o
  -4   4   7    13694.02    13967.21    333.41 o
  -3   4   7      555.60      634.37     27.03 o
  -2   4   7     8961.33     9374.95    141.17 o
  -1   4   7     8194.54     7991.68    171.80 o
   0   4   7      130.40      116.68     19.21 o
   1   4   7       66.57       93.12     32.95 o
   2   4   7      871.12      889.66     32.67 o
   3   4   7     3124.43     3239.95    160.74 o
   4   4   7    10648.28    10667.53    892.90 o
   5   4   7      259.78      311.98     72.73 o
   6   4   7     2932.68     2867.96     82.78 o
   7   4   7     1963.13     2040.37    235.88 o
   8   4   7       44.38       25.02     26.52 o
   9   4   7      121.99      134.34     59.47 o
  10   4   7       49.33       41.90     30.40 o
  11   4   7     1129.45      890.65    234.27 o
 -16   5   7        6.84        0.20     25.57 o
 -15   5   7      346.32      366.07     30.94 o
 -14   5   7       33.39       37.99     21.31 o
 -13   5   7     2644.45     2748.78    155.92 o
 -12   5   7     2139.70     2299.86     30.10 o
 -11   5   7      230.86      298.69     24.90 o
 -10   5   7     4208.52     4391.32     96.79 o
  -9   5   7     4095.19     4331.63     71.55 o
  -8   5   7       31.06      -17.09     24.74 o
  -7   5   7     1177.16     1253.66     24.21 o
  -6   5   7      246.75      270.96     21.84 o
  -5   5   7     8886.56     8836.37    248.30 o
  -4   5   7     5213.38     5394.08    150.85 o
  -3   5   7      338.03      361.37     18.83 o
  -2   5   7     4508.98     4507.07    118.44 o
  -1   5   7     4231.25     4184.65     94.89 o
   0   5   7      393.79      398.53     20.28 o
   1   5   7     2813.52     2867.95     80.03 o
   2   5   7        8.68       28.34     21.03 o
   3   5   7     8280.35     8454.83    794.44 o
   4   5   7     3944.35     4311.85    287.72 o
   5   5   7       33.36       12.23     36.97 o
   6   5   7     1872.82     1962.05    161.94 o
   7   5   7     1515.80     1386.78     26.38 o
   8   5   7       55.83       91.29     31.75 o
   9   5   7      196.71      214.91     31.24 o
  10   5   7       10.65       20.85     25.72 o
 -16   6   7       34.25      -12.06     44.20 o
 -15   6   7      271.54      285.20     77.56 o
 -14   6   7      258.98      370.54     61.08 o
 -13   6   7     1384.68     1413.87     33.81 o
 -12   6   7       36.89       37.52     46.16 o
 -11   6   7        2.90       66.85     24.27 o
 -10   6   7      499.36      518.66     44.77 o
  -9   6   7      365.76      393.64     22.51 o
  -8   6   7       26.70       54.63     26.91 o
  -7   6   7     1873.92     1914.19     27.13 o
  -6   6   7      272.21      323.61     31.70 o
  -5   6   7     3907.01     4034.38     95.69 o
  -4   6   7       60.64      176.05     53.95 o
  -3   6   7      397.42      397.33     21.00 o
  -2   6   7     1713.98     1716.80     29.04 o
  -1   6   7      994.56      989.91     22.86 o
   0   6   7      115.11      120.11     20.76 o
   1   6   7     1893.47     2008.11     51.16 o
   2   6   7      634.94      690.99     48.45 o
   3   6   7     1965.39     1984.37    115.33 o
   4   6   7       36.11       57.58     24.67 o
   5   6   7       69.28       12.56     40.18 o
   6   6   7      745.57      765.14     75.14 o
   7   6   7        8.86        9.30     36.57 o
   8   6   7        4.33      -30.94     30.94 o
   9   6   7      685.50      606.19    146.27 o
 -14   7   7      457.87      409.91     26.91 o
 -13   7   7      680.61      772.39     31.46 o
 -12   7   7      750.25      919.77     51.99 o
 -11   7   7       98.61      144.63     29.94 o
 -10   7   7       99.28      135.30     33.03 o
  -9   7   7       28.77       19.90     26.67 o
  -8   7   7        0.70        2.05     24.90 o
  -7   7   7     1678.62     1679.85     49.48 o
  -6   7   7     1437.28     1518.44     27.03 o
  -5   7   7     1481.37     1419.22     26.72 o
  -4   7   7      163.31      264.16     36.66 o
  -3   7   7        5.81        6.33     31.20 o
  -2   7   7      439.25      460.02     18.28 o
  -1   7   7       58.68       74.41     21.60 o
   0   7   7        8.27       26.05     21.28 o
   1   7   7     1947.07     2054.48     26.33 o
   2   7   7      836.00      808.26     23.30 o
   3   7   7      666.34      653.71     27.58 o
   4   7   7      505.12      534.81     46.21 o
   5   7   7      222.54      212.94     31.24 o
   6   7   7      152.70      171.02     49.83 o
   7   7   7       57.58      100.91     31.24 o
   8   7   7       58.06       38.23     61.48 o
 -13   8   7      105.08      142.33     27.07 o
 -12   8   7      789.48      828.01     39.35 o
 -11   8   7        8.44      -41.01     41.01 o
 -10   8   7       21.82       67.98     25.50 o
  -9   8   7      738.85      691.83     32.36 o
  -8   8   7        1.32       18.13     19.13 o
  -7   8   7      657.13      691.24     42.64 o
  -6   8   7     1837.85     1891.30     25.29 o
  -5   8   7      177.08      187.43     21.45 o
  -4   8   7     3817.39     3689.08     50.69 o
  -3   8   7       38.61       60.60     21.90 o
  -2   8   7      552.82      522.07     32.39 o
  -1   8   7     1532.77     1573.83     42.57 o
   0   8   7       17.79       25.61     29.23 o
   1   8   7      889.37      976.61     66.43 o
   2   8   7     1020.74      928.47     51.01 o
   3   8   7      117.15      110.21     32.42 o
   4   8   7     1178.66     1194.81     34.22 o
   5   8   7        6.90      -11.68     21.83 o
   6   8   7        0.76       27.90     25.87 o
 -11   9   7      116.82      139.38     26.27 o
 -10   9   7      301.36      323.27     25.72 o
  -9   9   7     1045.80     1064.44     40.64 o
  -8   9   7        8.66       -3.96     38.82 o
  -7   9   7      157.44      236.13     25.51 o
  -6   9   7     1065.04     1109.85     50.59 o
  -5   9   7      536.69      569.36     24.52 o
  -4   9   7     3089.80     3035.13     87.70 o
  -3   9   7       51.15      140.75     22.04 o
  -2   9   7      544.80      548.25     19.01 o
  -1   9   7     1017.95     1109.10     58.58 o
   0   9   7        2.59       50.12     24.13 o
   1   9   7      119.60      142.37     21.58 o
   2   9   7      551.63      519.67     24.70 o
   3   9   7      966.22      903.68     86.49 o
   4   9   7     1117.31      942.92     23.35 o
  -7  10   7      433.23      361.95     30.24 o
  -6  10   7      330.03      289.49     25.99 o
  -5  10   7     2144.85     2082.94     57.07 o
  -4  10   7     2421.94     2267.64    186.49 o
  -3  10   7       10.21       44.12     45.57 o
  -2  10   7      413.84      343.21     18.91 o
  -1  10   7     1090.90      941.74     43.96 o
   0  10   7        4.75       59.27     30.97 o
   1  10   7        9.44       25.85     25.73 o
 -18   0   8      281.56      294.15     45.81 o
 -17   0   8     1055.48      974.87     35.36 o
 -16   0   8     1100.32      964.42     35.36 o
 -15   0   8     5406.80     5117.88     57.06 o
 -14   0   8     2113.20     1838.03     36.97 o
 -13   0   8     6739.14     5660.37     50.63 o
 -12   0   8     1959.56     1864.55     46.61 o
 -11   0   8     6049.66     5109.04     49.02 o
 -10   0   8     2643.00     2390.16     49.83 o
  -9   0   8    12057.28    10791.90     76.35 o
  -8   0   8     4380.40     4326.25     58.67 o
  -7   0   8     5139.58     4374.47     62.69 o
  -6   0   8     3077.32     2654.58     58.67 o
  -5   0   8    11558.35    10986.40    111.71 o
  -4   0   8     1189.43      816.55     60.28 o
  -3   0   8     6180.01     5973.00    121.36 o
  -2   0   8     2067.60     2010.82     81.17 o
  -1   0   8    11160.61    10854.59    116.53 o
   0   0   8     4611.99     4544.04     72.33 o
   1   0   8     6407.21     6163.47     77.96 o
   2   0   8     3833.31     3376.29     57.06 o
   9   0   8      342.43      479.80     43.40 o
  10   0   8      437.11      422.74     45.01 o
  11   0   8     1460.40     1250.54     51.44 o
 -18   1   8       63.73       65.98     25.41 o
 -17   1   8     1417.01     1508.38    129.80 o
 -16   1   8       56.88       97.49     23.34 o
 -15   1   8      169.15      237.82     47.82 o
 -14   1   8     1051.64      917.85     42.60 o
 -13   1   8     2657.77     2540.90     34.10 o
 -12   1   8     2568.73     2197.05     55.05 o
 -11   1   8     2463.97     2059.94     29.16 o
 -10   1   8     1552.70     1372.53     39.78 o
  -9   1   8     9207.51     8248.43    686.75 o
  -8   1   8     1635.58     1422.43     72.33 o
  -7   1   8     6089.31     5417.24    351.21 o
  -6   1   8     5726.25     5557.37    239.09 o
  -5   1   8    15821.44    15853.83    424.97 o
  -4   1   8     8984.18     9587.61    388.98 o
  -3   1   8     7852.84     7682.02    243.12 o
  -2   1   8     5596.18     5956.93     82.78 o
  -1   1   8    14704.24    14513.83    263.70 o
   0   1   8     2438.43     2303.01     95.75 o
   1   1   8     4704.11     4690.38    197.31 o
   2   1   8     2249.58     2109.23     36.57 o
   3   1   8     6014.12     5713.58     50.23 o
   4   1   8     2356.60     2100.95     35.68 o
   5   1   8     2296.84     2087.22    257.18 o
   6   1   8     1466.12     1581.66     48.22 o
   7   1   8     1506.87     1552.72     49.02 o
   8   1   8      428.32      571.42     44.20 o
   9   1   8     1240.71     1195.89     48.22 o
  10   1   8       85.02      156.72     44.20 o
  11   1   8      706.55      663.04     47.42 o
 -18   2   8       27.63       48.78     35.36 o
 -17   2   8      636.14      571.63     36.17 o
 -16   2   8      107.65      140.08     24.38 o
 -15   2   8      237.79      253.81     21.57 o
 -14   2   8      816.90      892.90     42.60 o
 -13   2   8     1696.95     1586.48     45.81 o
 -12   2   8      492.28      388.98     31.34 o
 -11   2   8      919.98      897.72     32.15 o
 -10   2   8       15.82       -8.84     40.99 o
  -9   2   8     3594.63     3706.60     53.85 o
  -8   2   8     1030.94     1125.89     61.88 o
  -7   2   8     1793.37     1750.61     30.87 o
  -6   2   8     3706.56     3925.26    185.63 o
  -5   2   8     4615.00     4799.39    198.94 o
  -4   2   8     1474.01     1530.51     47.82 o
  -3   2   8     4060.36     4089.47     43.45 o
  -2   2   8      850.72      843.35     32.55 o
  -1   2   8     6996.27     6862.81     95.64 o
   0   2   8     1816.57     1864.79     40.09 o
   1   2   8     1086.39     1037.52     33.64 o
   2   2   8      555.24      539.03     31.81 o
   3   2   8     1710.42     1780.09     70.72 o
   4   2   8        9.00       13.98     24.38 o
   5   2   8     1263.76     1368.18     98.85 o
   6   2   8      214.87      218.94     29.80 o
   7   2   8     1350.06     1295.08    176.01 o
   8   2   8      502.95      560.95     51.03 o
   9   2   8      139.94      227.08     34.96 o
  10   2   8      282.13      337.70     30.97 o
  11   2   8      202.09      199.42     92.83 o
 -18   3   8       10.91       10.51     47.42 o
 -17   3   8      269.83      309.42     43.40 o
 -16   3   8       24.81       53.85     28.93 o
 -15   3   8       98.41      149.49     42.60 o
 -14   3   8      206.90      266.02     29.74 o
 -13   3   8       53.31      127.79     40.99 o
 -12   3   8      333.09      264.41     31.34 o
 -11   3   8      851.25      991.75     43.40 o
 -10   3   8      175.74      155.92     42.60 o
  -9   3   8      519.06      571.40     22.78 o
  -8   3   8      542.45      519.77     34.80 o
  -7   3   8      243.13      251.40     20.84 o
  -6   3   8      267.38      264.50     22.29 o
  -5   3   8       65.29       90.97     22.47 o
  -4   3   8      577.29      583.68     28.03 o
  -3   3   8     1163.37     1159.85     50.42 o
  -2   3   8      441.70      401.17     30.72 o
  -1   3   8     1152.63     1130.64     28.97 o
   0   3   8      119.95      179.87     32.43 o
   1   3   8       43.84      109.53     32.83 o
   2   3   8     1027.71     1079.11     45.41 o
   3   3   8      167.30      174.27     24.21 o
   4   3   8      501.44      539.98     60.28 o
   5   3   8      405.28      456.75     34.96 o
   6   3   8       66.94      100.60     24.07 o
   7   3   8      402.39      424.69     30.87 o
   8   3   8       25.64       40.48     24.90 o
   9   3   8       46.60       59.90     21.83 o
  10   3   8       37.29       38.53     31.24 o
 -17   4   8        0.03       26.52     30.54 o
 -16   4   8       96.81      144.66     41.79 o
 -15   4   8       54.29      105.28     41.79 o
 -14   4   8        1.39       67.76     29.53 o
 -13   4   8       17.80       91.54     38.58 o
 -12   4   8      143.38      250.96     30.40 o
 -11   4   8      104.40      102.04     19.13 o
 -10   4   8      560.58      589.57     35.72 o
  -9   4   8      946.49      912.92     27.29 o
  -8   4   8      181.56      216.19     41.49 o
  -7   4   8      831.36      806.67     27.22 o
  -6   4   8        1.30      -24.43     24.43 o
  -5   4   8      341.94      326.10     25.98 o
  -4   4   8      433.89      504.88     29.02 o
  -3   4   8      130.41      119.12     23.03 o
  -2   4   8     2641.19     2558.46     32.92 o
  -1   4   8        1.10       -1.26     19.32 o
   0   4   8     1169.81     1275.43     43.40 o
   1   4   8       22.78       40.32     30.10 o
   2   4   8       36.66       66.26     38.98 o
   3   4   8      110.22       98.55     25.27 o
   4   4   8        7.71       33.27     29.80 o
   5   4   8      170.34      241.37     37.77 o
   6   4   8      811.36      811.63     66.30 o
   7   4   8        2.46       -4.79     39.78 o
   8   4   8      200.78      172.53     65.50 o
   9   4   8       15.46       75.15     42.19 o
  10   4   8        0.79       25.26     93.63 o
 -16   5   8      333.75      315.16     25.87 o
 -15   5   8      373.57      405.50     81.17 o
 -14   5   8       81.56       86.39     21.87 o
 -13   5   8      956.25     1027.58    102.87 o
 -12   5   8      482.29      480.29     22.62 o
 -11   5   8      469.82      558.65     48.70 o
 -10   5   8     3133.86     3427.89    119.76 o
  -9   5   8     1776.30     1810.27    106.74 o
  -8   5   8     2047.30     2183.05    130.19 o
  -7   5   8     1027.62     1126.86     23.78 o
  -6   5   8      324.32      327.74     19.47 o
  -5   5   8     3182.14     3080.37     83.69 o
  -4   5   8     1884.84     1862.08     40.90 o
  -3   5   8      593.79      619.86     22.40 o
  -2   5   8     4125.62     4053.37     55.91 o
  -1   5   8     1608.17     1606.76     42.05 o
   0   5   8     1562.93     1519.90     39.32 o
   1   5   8     1979.03     2036.97     29.88 o
   2   5   8      491.26      502.69     32.55 o
   3   5   8     3380.33     3265.34    145.07 o
   4   5   8      816.01      759.51    147.88 o
   5   5   8       46.48      113.41     29.80 o
   6   5   8      935.60     1064.42    112.52 o
   7   5   8      367.69      376.33     46.61 o
   8   5   8      439.26      496.38     32.64 o
   9   5   8      189.37      121.81     65.90 o
 -15   6   8     1533.44     1587.59     89.21 o
 -14   6   8      648.67      695.40     27.34 o
 -13   6   8     2012.59     2024.42     89.21 o
 -12   6   8      618.13      839.32     43.82 o
 -11   6   8     1396.17     1532.77     75.05 o
 -10   6   8     1743.01     1829.39     56.78 o
  -9   6   8     2980.95     3057.82    134.35 o
  -8   6   8     2117.47     2177.07    113.44 o
  -7   6   8     2196.64     2200.14    103.13 o
  -6   6   8      369.61      443.89     22.40 o
  -5   6   8     4618.42     4849.20    136.52 o
  -4   6   8      457.93      530.67     20.12 o
  -3   6   8     1689.52     1713.04     56.84 o
  -2   6   8     3021.53     3247.16     52.86 o
  -1   6   8     3726.63     3568.18     62.41 o
   0   6   8     2100.86     2236.38     25.03 o
   1   6   8     1951.41     1907.78     77.25 o
   2   6   8      338.51      347.29     31.19 o
   3   6   8     3365.89     3496.34    286.51 o
   4   6   8     1153.91     1137.53     57.06 o
   5   6   8     1290.55     1401.59    141.85 o
   6   6   8     2115.84     2210.28    108.50 o
   7   6   8     2683.96     2498.36    336.34 o
   8   6   8      455.90      393.99     33.21 o
 -14   7   8      150.43      171.51     26.59 o
 -13   7   8      690.73      710.86     36.47 o
 -12   7   8      791.47      909.31     40.27 o
 -11   7   8     1229.84     1387.68     51.84 o
 -10   7   8      780.82      829.35     70.46 o
  -9   7   8     3251.67     3423.43    106.96 o
  -8   7   8      834.54      837.28     32.62 o
  -7   7   8     1871.90     2110.94    106.38 o
  -6   7   8     1972.08     2043.87     31.04 o
  -5   7   8     4811.00     4844.71     53.82 o
  -4   7   8     2588.81     2490.68    110.88 o
  -3   7   8     2520.53     2571.37    119.02 o
  -2   7   8     2199.53     2233.74     36.31 o
  -1   7   8     5542.76     5853.38     66.04 o
   0   7   8     1185.38     1223.49     28.77 o
   1   7   8      835.72      783.32     87.39 o
   2   7   8      287.99      339.61     36.83 o
   3   7   8     1855.58     1994.17     64.29 o
   4   7   8      411.64      459.54     38.98 o
   5   7   8      799.11      818.15     33.72 o
   6   7   8     1127.08     1126.52     42.60 o
   7   7   8      829.52      769.49    135.02 o
 -13   8   8      723.48      593.51     22.12 o
 -12   8   8      347.40      424.70     26.29 o
 -11   8   8     1401.94     1413.07     26.66 o
 -10   8   8       32.00       43.90     25.51 o
  -9   8   8     2835.75     3033.17     79.38 o
  -8   8   8       95.63      159.21     41.12 o
  -7   8   8      603.71      615.63     22.72 o
  -6   8   8      885.61      794.48     50.66 o
  -5   8   8      837.92      967.85     31.31 o
  -4   8   8     1060.80     1028.97     41.06 o
  -3   8   8     3933.33     3991.48     36.19 o
  -2   8   8      178.89      244.18     27.26 o
  -1   8   8     3693.04     3694.15     45.24 o
   0   8   8      141.70      124.09     19.58 o
   1   8   8      721.88      797.11     37.16 o
   2   8   8      648.21      627.67     26.74 o
   3   8   8      679.91      695.34     37.77 o
   4   8   8      220.81      208.46     26.31 o
   5   8   8     1251.94     1229.85     46.21 o
 -10   9   8      318.13      246.29     21.04 o
  -9   9   8     1311.49     1306.55     73.44 o
  -8   9   8       86.66      123.34     41.78 o
  -7   9   8      145.17      178.29     22.68 o
  -6   9   8      536.39      434.73     28.81 o
  -5   9   8      274.00      279.03     20.20 o
  -4   9   8      195.56      186.37     22.41 o
  -3   9   8     1548.26     1492.23     24.90 o
  -2   9   8      210.32      251.52     32.82 o
  -1   9   8     2421.90     2283.52     31.78 o
   0   9   8        5.70       24.70     25.81 o
   1   9   8       42.84       80.68     22.13 o
   2   9   8      732.04      613.47     24.09 o
   3   9   8      274.72      285.64     26.42 o
  -6  10   8      619.26      601.93     27.67 o
  -5  10   8       42.78      -19.37     25.98 o
  -4  10   8        1.74        1.84     18.39 o
  -3  10   8     1278.88     1178.95     25.09 o
  -2  10   8     1127.08      962.89     33.76 o
  -1  10   8      874.97      726.83     39.06 o
 -18   1   9      215.25      254.15     26.00 o
 -17   1   9      199.47      200.87     66.71 o
 -16   1   9      838.44      870.83     61.48 o
 -15   1   9       24.59       35.36     33.75 o
 -14   1   9      154.78      161.61     20.74 o
 -13   1   9      101.66       98.41     28.69 o
 -12   1   9       12.42       71.50     23.64 o
 -11   1   9      590.90      546.44     29.55 o
 -10   1   9      912.96      851.48     38.58 o
  -9   1   9      528.11      466.17     30.10 o
  -8   1   9     3724.87     3505.77    179.62 o
  -7   1   9     1850.14     1640.87     64.70 o
  -6   1   9      323.73      316.07     29.54 o
  -5   1   9      684.59      736.13     34.65 o
  -4   1   9      840.50     1011.04     36.08 o
  -3   1   9     3214.53     2949.15    157.92 o
  -2   1   9      475.06      456.49     46.61 o
  -1   1   9     1277.62     1260.66     40.01 o
   0   1   9     4194.53     3878.36     98.83 o
   1   1   9     1067.94      973.99     48.22 o
   2   1   9      900.28      870.27     75.55 o
   3   1   9       91.47       97.59     24.31 o
   4   1   9        1.42       72.22     30.14 o
   5   1   9      463.40      452.13     30.69 o
   6   1   9      316.00      271.68     53.85 o
   7   1   9       44.82        6.52     32.55 o
   8   1   9      901.93      932.45    163.95 o
   9   1   9      233.78      239.09     30.37 o
  10   1   9      116.99      123.85     25.41 o
 -18   2   9      246.84      258.25     48.62 o
 -17   2   9      290.24      263.02     70.72 o
 -16   2   9     1600.69     1528.24     81.57 o
 -15   2   9     1111.50     1156.21     31.82 o
 -14   2   9      294.41      338.12     29.53 o
 -13   2   9      527.53      465.11     34.96 o
 -12   2   9      153.00      217.80     40.18 o
 -11   2   9     2448.96     2362.84     49.02 o
 -10   2   9     2440.68     2632.88     49.83 o
  -9   2   9      647.85      638.13     44.20 o
  -8   2   9    13315.25    12406.43    849.58 o
  -7   2   9     4582.89     4389.64    219.45 o
  -6   2   9     3030.79     2879.08    166.12 o
  -5   2   9     1402.62     1472.30     57.06 o
  -4   2   9       11.57       30.36     32.06 o
  -3   2   9     5187.37     5248.25     48.47 o
  -2   2   9     5031.43     4836.60    168.77 o
  -1   2   9     2851.92     2906.13     57.06 o
   0   2   9    11659.33    11626.69    175.20 o
   1   2   9     1933.26     1883.02     59.47 o
   2   2   9     1119.98     1125.52     40.18 o
   3   2   9      983.09      978.72     53.45 o
   4   2   9      104.52       94.38     56.66 o
   5   2   9     2079.75     2220.94    171.19 o
   6   2   9      453.12      487.00     30.67 o
   7   2   9     1017.28     1076.04    123.77 o
   8   2   9     1410.39     1281.55     77.15 o
   9   2   9      693.30      626.29     94.84 o
  10   2   9      262.68      218.78     57.06 o
 -18   3   9      811.44      704.94     68.31 o
 -17   3   9      116.58      -19.27     30.97 o
 -16   3   9     2236.12     2006.81     38.58 o
 -15   3   9     1410.26     1458.69     46.61 o
 -14   3   9      353.98      351.21     30.54 o
 -13   3   9      926.04      887.27     44.20 o
 -12   3   9      196.13      176.01     40.99 o
 -11   3   9     4816.01     5001.34     56.26 o
 -10   3   9     3571.13     3593.02    247.52 o
  -9   3   9     4938.68     5092.25    128.65 o
  -8   3   9     5935.60     6194.55    256.36 o
  -7   3   9     2674.54     2727.31    160.54 o
  -6   3   9     1341.02     1338.28     26.66 o
  -5   3   9     1812.13     1729.51     65.16 o
  -4   3   9      133.97      157.59     22.50 o
  -3   3   9     4873.83     5166.03    149.89 o
  -2   3   9     1722.43     1821.17     38.58 o
  -1   3   9      351.40      425.30     40.99 o
   0   3   9     6579.41     6913.00     54.12 o
   1   3   9     8633.17     9374.01    101.67 o
   2   3   9     2847.35     3069.10    100.06 o
   3   3   9     1622.92     1788.53     36.00 o
   4   3   9       53.75       62.98     24.82 o
   5   3   9     2663.70     2825.90    167.57 o
   6   3   9      672.25      699.45     31.81 o
   7   3   9      786.56      735.35    156.32 o
   8   3   9     2689.49     2459.56    241.11 o
   9   3   9      550.52      542.36     79.16 o
 -17   4   9      646.54      543.19     46.21 o
 -16   4   9     2066.65     2056.07     64.70 o
 -15   4   9      975.84      982.43     39.38 o
 -14   4   9      127.80      146.94     24.98 o
 -13   4   9     1680.97     1712.11     29.35 o
 -12   4   9      615.31      607.91     25.57 o
 -11   4   9     1604.41     1774.59     68.97 o
 -10   4   9     2311.19     2341.18     26.47 o
  -9   4   9     1223.93     1303.95     29.46 o
  -8   4   9    14624.48    14898.61    120.32 o
  -7   4   9     8279.43     8878.61    198.40 o
  -6   4   9     1585.91     1615.32     73.33 o
  -5   4   9     5461.59     5284.10     74.86 o
  -4   4   9      447.63      467.28     34.56 o
  -3   4   9     6798.53     6407.69    169.33 o
  -2   4   9     6590.49     6693.93    280.54 o
  -1   4   9     4828.49     4718.15     76.41 o
   0   4   9    15837.11    16449.19    364.87 o
   1   4   9     3671.65     3747.88    310.22 o
   2   4   9      669.46      665.66     32.33 o
   3   4   9     1497.96     1633.18     34.61 o
   4   4   9      471.54      517.80     31.44 o
   5   4   9     2328.72     2365.57    238.69 o
   6   4   9      682.38      635.01    104.88 o
   7   4   9      281.03      346.85     30.87 o
   8   4   9     1834.21     1687.81    229.05 o
   9   4   9     1447.05     1230.06    139.44 o
 -16   5   9     1312.38     1302.26     65.10 o
 -15   5   9      556.54      552.05     43.80 o
 -14   5   9        4.94       64.71     41.79 o
 -13   5   9      886.20      957.42     32.10 o
 -12   5   9      154.39      138.16     30.48 o
 -11   5   9      541.25      674.77     50.50 o
 -10   5   9     2907.92     2989.83    154.41 o
  -9   5   9      413.15      461.43     22.57 o
  -8   5   9     5462.73     5669.53    239.71 o
  -7   5   9     2873.26     2809.74     58.52 o
  -6   5   9      161.21      205.31     24.58 o
  -5   5   9     2319.30     2488.06     54.14 o
  -4   5   9     1385.60     1392.47     28.87 o
  -3   5   9      951.85      850.79     32.11 o
  -2   5   9     2134.47     2184.56     55.26 o
  -1   5   9      420.47      416.66     21.57 o
   0   5   9     4253.79     4529.04     42.07 o
   1   5   9     2510.39     2562.49     90.82 o
   2   5   9       23.67       35.52     41.39 o
   3   5   9     1346.94     1459.74     52.64 o
   4   5   9       16.69      -33.01     33.01 o
   5   5   9      244.78      309.75     30.94 o
   6   5   9     1073.28     1049.34     64.29 o
   7   5   9       25.10       62.98     30.94 o
   8   5   9      979.32      968.88    157.12 o
 -15   6   9      397.25      425.78     61.48 o
 -14   6   9      708.77      695.69     61.08 o
 -13   6   9      889.11      898.61     42.64 o
 -12   6   9      368.44      430.30     20.35 o
 -11   6   9       84.82       99.70     25.75 o
 -10   6   9     1302.42     1361.65     70.80 o
  -9   6   9      266.64      327.12     24.90 o
  -8   6   9      863.05     1077.72     53.79 o
  -7   6   9     1585.95     1704.42     27.98 o
  -6   6   9      345.46      392.76     25.19 o
  -5   6   9     1921.07     1931.09     35.38 o
  -4   6   9       93.79      129.31     19.33 o
  -3   6   9      248.65      225.58     22.60 o
  -2   6   9     1052.69     1087.77     34.10 o
  -1   6   9      166.66      162.63     22.36 o
   0   6   9      708.12      732.57     23.20 o
   1   6   9     1674.27     1752.63     88.81 o
   2   6   9      279.88      286.01     31.51 o
   3   6   9     1026.44     1099.15     48.22 o
   4   6   9      429.64      442.37     31.81 o
   5   6   9      117.85       96.51     43.00 o
   6   6   9      254.11      263.83     43.00 o
   7   6   9       29.54       67.94     32.95 o
 -14   7   9      112.35      137.71     32.10 o
 -13   7   9      783.25      868.58     61.99 o
 -12   7   9       52.46       75.49     24.90 o
 -11   7   9      228.62      292.00     25.98 o
 -10   7   9       25.73       14.28     36.98 o
  -9   7   9       59.24       71.53     19.74 o
  -8   7   9       67.35       77.35     24.90 o
  -7   7   9       37.58       49.14     21.55 o
  -6   7   9     1434.29     1478.92     35.39 o
  -5   7   9      944.40      905.02     58.74 o
  -4   7   9      192.36      211.56     19.40 o
  -3   7   9      638.69      614.99     34.97 o
  -2   7   9      652.70      660.67     20.65 o
  -1   7   9      159.62      173.87     19.63 o
   0   7   9       16.92       48.31     25.29 o
   1   7   9      300.64      293.06     32.89 o
   2   7   9     1398.02     1556.96     34.61 o
   3   7   9      374.62      418.77     55.05 o
   4   7   9       56.54       82.53     25.41 o
   5   7   9       39.45       90.41     31.82 o
   6   7   9      109.95      273.75    136.22 o
 -12   8   9      329.69      310.04     70.80 o
 -11   8   9      486.14      432.10     26.59 o
 -10   8   9        9.60      -19.72     19.72 o
  -9   8   9       12.13       16.76     21.84 o
  -8   8   9      697.84      699.27     75.98 o
  -7   8   9       10.42       43.25     19.13 o
  -6   8   9     2518.21     2484.42     34.04 o
  -5   8   9      457.60      489.77     40.61 o
  -4   8   9      524.13      450.93     44.53 o
  -3   8   9      629.02      694.49     25.64 o
  -2   8   9       10.89       24.60     21.59 o
  -1   8   9        4.11       25.75     21.69 o
   0   8   9      967.04     1001.75     21.78 o
   1   8   9       55.29       67.77     21.93 o
   2   8   9     1457.93     1365.88     30.02 o
   3   8   9       33.30       26.21     32.38 o
   4   8   9       54.58       41.96     26.01 o
 -10   9   9       34.69       58.94     43.51 o
  -9   9   9      326.98      281.95     27.62 o
  -8   9   9     1249.23     1130.78     40.73 o
  -7   9   9      826.45      842.54     31.19 o
  -6   9   9     1310.91     1327.02     68.23 o
  -5   9   9       49.90       12.19     51.18 o
  -4   9   9        9.66       18.77     19.88 o
  -3   9   9     1283.53     1200.01     22.16 o
  -2   9   9       14.96        0.60     26.04 o
  -1   9   9       21.41       49.17     22.10 o
   0   9   9     1356.86     1257.93     29.00 o
   1   9   9     1155.16     1045.42     32.35 o
   2   9   9     1272.17     1007.82     51.44 o
 -18   0  10       63.42      -27.33     30.54 o
 -17   0  10       37.83      102.87     41.79 o
 -16   0  10      152.87      184.85     40.99 o
 -15   0  10       76.85       94.03     41.79 o
 -14   0  10     3465.43     3553.10     53.04 o
 -13   0  10      812.69      769.13     44.20 o
 -12   0  10     8884.17     7788.53     59.47 o
 -11   0  10      449.79      503.11     42.60 o
 -10   0  10      191.59      171.19     42.60 o
  -9   0  10     1645.18     1505.31     38.58 o
  -8   0  10     1677.44     1649.17     50.63 o
  -7   0  10      288.50      283.70     53.85 o
  -6   0  10    14284.24    14110.33    129.39 o
  -5   0  10      184.75      180.03     70.72 o
  -2   0  10       21.45       29.74     67.51 o
  -1   0  10      301.73      290.13     63.49 o
   0   0  10     1330.61     1469.94     61.88 o
   1   0  10     1981.41     1854.91     53.04 o
   2   0  10     5819.88     5539.01     67.51 o
   3   0  10      181.11      135.02     42.60 o
   4   0  10     7410.82     7180.14     69.12 o
   5   0  10     1006.31      999.79     45.01 o
   6   0  10       38.24       69.92     39.38 o
   7   0  10        0.77       25.06     23.79 o
   8   0  10       52.23      114.12     42.60 o
   9   0  10       23.21       25.02     31.34 o
 -18   1  10      137.82      133.90     25.57 o
 -17   1  10      115.29      133.80     21.87 o
 -16   1  10      290.98      356.93     24.98 o
 -15   1  10      377.61      337.43     50.63 o
 -14   1  10     4523.09     4147.00     39.20 o
 -13   1  10       25.83       59.78     23.64 o
 -12   1  10     9591.90     8362.40    133.81 o
 -11   1  10      994.39      931.53     31.26 o
 -10   1  10        7.65       89.12     28.66 o
  -9   1  10       78.92       50.69     29.16 o
  -8   1  10      405.99      364.39     33.74 o
  -7   1  10     1603.07     1563.89     53.85 o
  -6   1  10    11732.79    11699.32    262.81 o
  -5   1  10      216.51      228.69     38.36 o
  -4   1  10    17593.18    17700.52    739.79 o
  -3   1  10     1849.15     1956.98     65.90 o
  -2   1  10       13.45       54.65     51.44 o
  -1   1  10      429.34      474.98     53.85 o
   0   1  10      529.85      556.69     30.87 o
   1   1  10     1076.81     1014.79     29.43 o
   2   1  10     6933.84     6450.66    402.48 o
   3   1  10      165.19      126.79     35.76 o
   4   1  10     8717.56     8447.08    328.31 o
   5   1  10      756.17      824.58     50.23 o
   6   1  10        7.70       35.76     74.34 o
   7   1  10       38.46      -24.53     24.53 o
   8   1  10      366.93      278.26     46.21 o
   9   1  10      395.57      292.55     32.58 o
 -18   2  10       20.10       62.38     25.41 o
 -17   2  10      124.92       76.13     30.40 o
 -16   2  10      213.74      212.97     67.51 o
 -15   2  10       26.34       48.76     26.12 o
 -14   2  10     2053.97     1938.75     42.19 o
 -13   2  10       64.18      165.57     79.56 o
 -12   2  10     4544.76     4026.96    137.03 o
 -11   2  10      113.32      137.36     38.58 o
 -10   2  10      497.75      433.18     29.98 o
  -9   2  10       47.38       34.05     31.92 o
  -8   2  10     1966.54     1948.49     81.32 o
  -7   2  10      318.81      316.42     24.30 o
  -6   2  10     7080.35     7233.24    217.80 o
  -5   2  10       14.02       18.23     30.10 o
  -4   2  10    11193.63    11577.41    391.40 o
  -3   2  10     1134.00     1123.77     37.37 o
  -2   2  10      736.33      747.43     54.65 o
  -1   2  10      977.24      896.11     45.81 o
   0   2  10     1842.05     1787.91     63.34 o
   1   2  10        6.61       10.74     33.21 o
   2   2  10     3951.68     4201.65    211.77 o
   3   2  10        2.13      -32.24     33.78 o
   4   2  10     3526.23     3288.70    344.78 o
   5   2  10      130.44      212.61     30.37 o
   6   2  10      224.68      178.95     30.67 o
   7   2  10        7.26        1.12     30.37 o
   8   2  10      115.39       57.73     30.94 o
   9   2  10       93.09      121.29     31.19 o
 -18   3  10       15.58       40.63     30.97 o
 -17   3  10      246.89      226.51    103.27 o
 -16   3  10       29.92       21.83     66.30 o
 -15   3  10       27.65       45.01     41.79 o
 -14   3  10      207.43      181.63     42.60 o
 -13   3  10      149.56      107.69     29.74 o
 -12   3  10      329.46      420.33     41.79 o
 -11   3  10      316.11      375.48     39.38 o
 -10   3  10      174.47      199.27     38.07 o
  -9   3  10     1260.14     1294.84     28.54 o
  -8   3  10      325.02      345.95     22.80 o
  -7   3  10       41.30       34.39     27.22 o
  -6   3  10      296.91      337.72     27.42 o
  -5   3  10      257.84      251.58     31.82 o
  -4   3  10      364.15      414.16     37.77 o
  -3   3  10      427.28      450.43     32.10 o
  -2   3  10      173.07      205.50     26.12 o
  -1   3  10      248.29      327.90     42.60 o
   0   3  10       56.67      108.65     35.06 o
   1   3  10       54.24       69.83     32.63 o
   2   3  10      457.98      514.53     31.76 o
   3   3  10        7.03       51.61     32.63 o
   4   3  10      261.50      254.03     31.24 o
   5   3  10      236.84      237.96     31.51 o
   6   3  10       35.20       71.46     31.24 o
   7   3  10      116.29      117.26     25.27 o
   8   3  10       35.44       17.71     21.87 o
 -17   4  10       16.81       87.87     89.61 o
 -16   4  10       71.19      148.76     30.67 o
 -15   4  10      161.72      200.14     53.45 o
 -14   4  10      160.56      200.26     27.73 o
 -13   4  10        2.88       47.81     24.53 o
 -12   4  10      825.22      924.95     45.81 o
 -11   4  10       48.56       86.86     60.44 o
 -10   4  10      335.89      372.22     26.18 o
  -9   4  10     1056.75     1068.03     50.94 o
  -8   4  10      157.80      167.87     31.99 o
  -7   4  10     2336.92     2314.80     58.39 o
  -6   4  10       45.85      105.47     25.91 o
  -5   4  10        6.05       11.27     26.66 o
  -4   4  10     1542.91     1563.33     96.84 o
  -3   4  10      275.28      292.06     30.40 o
  -2   4  10      238.55      266.66     25.25 o
  -1   4  10      215.41      220.27     27.81 o
   0   4  10       53.21      103.82     39.78 o
   1   4  10      403.56      443.78     47.82 o
   2   4  10      354.68      382.65     33.99 o
   3   4  10       35.65        1.40     33.41 o
   4   4  10      970.56      915.10    126.98 o
   5   4  10       12.82       65.34     34.16 o
   6   4  10      140.99      137.73     31.24 o
   7   4  10      243.17      205.78     47.82 o
   8   4  10        0.88        8.40     52.24 o
 -16   5  10        2.30      -43.00     43.00 o
 -15   5  10      263.25      251.89     26.31 o
 -14   5  10     1114.78     1175.35     74.74 o
 -13   5  10       14.44       39.96     28.93 o
 -12   5  10     1984.36     2126.22     51.79 o
 -11   5  10      140.41      135.27     22.03 o
 -10   5  10      153.23      179.68     35.88 o
  -9   5  10      167.64      207.72     24.90 o
  -8   5  10      105.03      148.79     31.28 o
  -7   5  10      479.78      466.95     25.35 o
  -6   5  10     2938.71     2945.21     33.08 o
  -5   5  10       97.61       84.13     40.22 o
  -4   5  10     5695.39     5824.83    295.06 o
  -3   5  10      194.49      209.66     22.35 o
  -2   5  10     1372.03     1417.69     29.47 o
  -1   5  10      787.19      753.94     38.25 o
   0   5  10        7.26       50.07     33.59 o
   1   5  10     1049.69     1144.97     44.20 o
   2   5  10      732.07      773.18     33.21 o
   3   5  10        7.96       49.22     36.17 o
   4   5  10     2847.63     3074.88     40.05 o
   5   5  10       95.89      145.68     30.94 o
   6   5  10      226.24      213.14     32.01 o
   7   5  10       97.09       74.60     26.15 o
 -15   6  10      198.25      138.37     26.31 o
 -14   6  10     1137.84     1073.77    137.43 o
 -13   6  10       23.79       68.33     25.00 o
 -12   6  10     3648.24     3932.17     87.45 o
 -11   6  10      268.43      272.13     20.08 o
 -10   6  10       16.36       62.58     26.17 o
  -9   6  10       13.49       20.87     24.82 o
  -8   6  10      397.61      453.87     40.40 o
  -7   6  10      393.52      396.34     22.01 o
  -6   6  10     3954.67     4176.47    123.25 o
  -5   6  10        0.83       12.17     21.73 o
  -4   6  10     7930.68     7893.25    134.82 o
  -3   6  10      259.59      315.70     23.29 o
  -2   6  10       14.51       29.04     19.08 o
  -1   6  10      297.80      302.42     22.23 o
   0   6  10      350.68      393.48     74.34 o
   1   6  10      673.81      648.88     53.04 o
   2   6  10     1901.30     1993.65     36.73 o
   3   6  10      149.63      146.34     35.14 o
   4   6  10     2972.42     2958.80    242.71 o
   5   6  10      494.47      526.05     36.11 o
   6   6  10      189.28      237.12     46.61 o
 -14   7  10     2003.03     1870.07     93.63 o
 -13   7  10        0.24       -2.51     30.66 o
 -12   7  10     3807.25     3906.97     60.18 o
 -11   7  10      465.90      516.48     36.44 o
 -10   7  10        8.54       46.33     25.21 o
  -9   7  10        1.71       -2.86     21.92 o
  -8   7  10      193.95      221.08     19.74 o
  -7   7  10      635.91      641.57     23.19 o
  -6   7  10     4792.77     4606.70    157.80 o
  -5   7  10        6.34       39.19     29.22 o
  -4   7  10     7556.88     7515.12    123.85 o
  -3   7  10     1153.04     1067.14     28.88 o
  -2   7  10       54.86       52.20     19.90 o
  -1   7  10      196.81      196.03     20.28 o
   0   7  10      547.25      506.36     40.99 o
   1   7  10      217.20      242.03     31.54 o
   2   7  10     3618.06     3619.61     41.99 o
   3   7  10        4.90       49.57     34.57 o
   4   7  10     4192.72     3944.96    370.90 o
   5   7  10      201.88      161.93     74.74 o
 -12   8  10     1721.04     1764.13     62.33 o
 -11   8  10      282.35      281.50     18.69 o
 -10   8  10      505.07      517.42     20.83 o
  -9   8  10      559.64      473.35     21.79 o
  -8   8  10      693.93      701.77     30.08 o
  -7   8  10        0.82       19.06     21.74 o
  -6   8  10     2798.62     2888.66     42.67 o
  -5   8  10        0.22       10.36     21.84 o
  -4   8  10     4283.48     4179.91    244.95 o
  -3   8  10      896.02      850.41     47.07 o
  -2   8  10       76.30       63.19     20.67 o
  -1   8  10      671.69      612.32     29.90 o
   0   8  10      614.84      585.89     26.48 o
   1   8  10        2.27       45.99     31.54 o
   2   8  10     1134.96      872.83     72.33 o
   3   8  10       33.49       84.39     34.76 o
  -9   9  10      987.71      866.40     25.27 o
  -8   9  10      617.97      623.23     31.72 o
  -7   9  10        1.62       23.10     20.39 o
  -6   9  10      972.77      957.00     28.75 o
  -5   9  10       20.02       69.99     25.51 o
  -4   9  10      796.40      686.30     41.85 o
  -3   9  10      374.92      349.63     29.92 o
  -2   9  10      634.15      519.82     20.32 o
  -1   9  10      252.10      216.60     18.76 o
   0   9  10      113.29       94.10     22.71 o
 -18   1  11      592.22      533.53     55.86 o
 -17   1  11        2.57       10.08     63.09 o
 -16   1  11      549.09      476.92     40.99 o
 -15   1  11       22.04       40.48     46.21 o
 -14   1  11      123.49      116.34     29.83 o
 -13   1  11       74.67       78.52     28.97 o
 -12   1  11       17.05       18.00     23.73 o
 -11   1  11       54.69       50.77     28.66 o
 -10   1  11     2455.51     2235.30    163.55 o
  -9   1  11      172.90      151.21     30.14 o
  -8   1  11     1877.04     1708.20     45.81 o
  -7   1  11       39.80       53.23     38.37 o
  -6   1  11       95.59       88.55     38.33 o
  -5   1  11       64.67      125.48     38.02 o
  -4   1  11        1.40        0.00     53.85 o
  -3   1  11       13.68       22.50     52.24 o
  -2   1  11     2507.64     2602.34     66.71 o
  -1   1  11      185.39      211.37     51.44 o
   0   1  11     1660.92     1700.34     98.19 o
   1   1  11      166.63      144.47     27.64 o
   2   1  11      123.00      119.17     24.58 o
   3   1  11       10.75      -19.91     26.45 o
   4   1  11       31.31       31.18     25.34 o
   5   1  11       12.09       16.97     29.80 o
   6   1  11     1069.07     1037.25     89.61 o
   7   1  11       22.97       35.12     73.94 o
   8   1  11      667.25      518.11     62.29 o
 -18   2  11      936.48      847.28     29.52 o
 -17   2  11       77.78      106.89     30.40 o
 -16   2  11      990.90      904.95     27.76 o
 -15   2  11      107.01      156.88     29.53 o
 -14   2  11      159.88      144.55     25.32 o
 -13   2  11       54.80      109.18     24.13 o
 -12   2  11        2.38      -23.90     23.90 o
 -11   2  11       10.66       30.89     28.69 o
 -10   2  11     7093.20     6619.72    795.25 o
  -9   2  11      124.54      142.18     27.52 o
  -8   2  11     8309.81     8313.89    144.54 o
  -7   2  11       95.93      122.16     30.12 o
  -6   2  11       27.48       57.87     33.01 o
  -5   2  11       62.82       69.15     30.10 o
  -4   2  11      135.00      153.95     29.83 o
  -3   2  11       41.82       60.28     44.20 o
  -2   2  11    10385.73    10857.00     84.39 o
  -1   2  11      314.26      428.36     52.24 o
   0   2  11     5938.42     5952.86    291.73 o
   1   2  11       83.33      110.75     28.26 o
   2   2  11      180.27      221.98     34.36 o
   3   2  11      440.79      460.87     34.95 o
   4   2  11       55.95      108.14     30.62 o
   5   2  11       59.28       50.89     25.41 o
   6   2  11     1860.61     1720.72    160.34 o
   7   2  11       83.20      105.71     25.27 o
   8   2  11      859.28      552.86     59.47 o
 -17   3  11       14.95       -7.38     30.97 o
 -16   3  11     3814.43     3584.32    302.99 o
 -15   3  11      278.09      248.16     48.62 o
 -14   3  11       40.57       54.60     46.21 o
 -13   3  11       28.01      -15.51     28.97 o
 -12   3  11       51.16       87.93     23.78 o
 -11   3  11      612.42      609.73     55.76 o
 -10   3  11    11984.62    11749.96    559.58 o
  -9   3  11      221.30      292.05     30.13 o
  -8   3  11     8670.51     8930.63    534.89 o
  -7   3  11     1709.72     1915.96     72.33 o
  -6   3  11     4490.67     4465.37    155.51 o
  -5   3  11       90.24      127.04     30.69 o
  -4   3  11     1918.30     2028.30     53.85 o
  -3   3  11     1665.05     1696.79     64.70 o
  -2   3  11    13866.96    14799.09     88.41 o
  -1   3  11        1.21       -3.21     43.40 o
   0   3  11     9148.61     9443.14    423.14 o
   1   3  11      410.52      406.73     34.96 o
   2   3  11      389.43      432.40     34.76 o
   3   3  11        8.20       61.64     53.04 o
   4   3  11       28.25       56.52     36.17 o
   5   3  11       74.93       92.82     30.94 o
   6   3  11     4696.08     4468.01    209.76 o
   7   3  11        5.37       10.67     70.72 o
 -17   4  11       52.59       60.19     19.72 o
 -16   4  11     1043.33     1068.68     74.34 o
 -15   4  11       57.57      102.83     34.96 o
 -14   4  11      744.68      853.60     31.75 o
 -13   4  11      231.76      271.32     26.00 o
 -12   4  11       44.63       58.07     62.69 o
 -11   4  11      370.43      430.85     26.94 o
 -10   4  11     7889.54     8122.71    119.95 o
  -9   4  11       42.89       51.40     28.80 o
  -8   4  11     6536.84     6980.97    203.29 o
  -7   4  11      274.72      365.65     38.64 o
  -6   4  11       35.00       52.29     48.62 o
  -5   4  11       51.81       32.55     30.12 o
  -4   4  11      578.13      644.56     31.54 o
  -3   4  11      417.83      488.16     31.54 o
  -2   4  11    11567.88    12371.15     77.15 o
  -1   4  11        0.18      -41.79     45.01 o
   0   4  11     5122.95     5283.97     98.45 o
   1   4  11      139.55      127.31     37.37 o
   2   4  11      504.06      545.27     32.64 o
   3   4  11       46.08       30.61     33.60 o
   4   4  11      155.25      155.87     33.78 o
   5   4  11      267.73      306.39     26.28 o
   6   4  11     1898.08     1629.18    125.78 o
   7   4  11       16.05        6.33     32.33 o
 -16   5  11     1125.91     1185.24     43.80 o
 -15   5  11       25.96       93.32     45.81 o
 -14   5  11      297.45      353.07     31.81 o
 -13   5  11      567.42      529.41     30.14 o
 -12   5  11      217.76      209.79     28.99 o
 -11   5  11      440.71      541.47     43.33 o
 -10   5  11     4515.99     4583.11    133.24 o
  -9   5  11        3.46       63.55     48.51 o
  -8   5  11     4222.21     4213.14     96.56 o
  -7   5  11      102.23       81.56     33.82 o
  -6   5  11     1440.03     1501.13     58.69 o
  -5   5  11      780.40      810.73     45.99 o
  -4   5  11     1029.70     1004.50     69.52 o
  -3   5  11      196.58      253.69     59.07 o
  -2   5  11     5213.36     5385.42    224.23 o
  -1   5  11       57.14      101.80     37.77 o
   0   5  11     3521.16     3800.12    120.55 o
   1   5  11       21.91       18.56     26.92 o
   2   5  11      799.39      796.94     36.29 o
   3   5  11      150.15      148.97     58.67 o
   4   5  11      135.88      150.23     40.18 o
   5   5  11      271.69      251.42     38.98 o
   6   5  11     2419.52     2155.38    164.76 o
 -15   6  11        4.04       10.85     71.93 o
 -14   6  11       83.13      140.08     31.54 o
 -13   6  11      561.54      597.85     21.38 o
 -12   6  11      519.54      556.61     22.91 o
 -11   6  11      261.88      328.83     62.16 o
 -10   6  11      715.97      785.31     24.22 o
  -9   6  11      381.24      335.66     23.54 o
  -8   6  11     1214.86     1277.42     59.19 o
  -7   6  11       42.26       58.87     20.27 o
  -6   6  11      542.82      595.95     29.64 o
  -5   6  11     1756.28     1756.84     79.37 o
  -4   6  11      237.97      292.96     29.45 o
  -3   6  11     1017.47     1056.68     42.66 o
  -2   6  11     1279.88     1310.57    100.91 o
  -1   6  11       55.54       42.50     26.52 o
   0   6  11      241.79      308.57     26.75 o
   1   6  11        3.65        5.60     30.97 o
   2   6  11      381.52      381.56     28.19 o
   3   6  11      502.06      546.32     36.29 o
   4   6  11        3.33       24.69     26.01 o
   5   6  11      105.62       68.47     26.75 o
 -13   7  11     1104.22     1077.75     42.81 o
 -12   7  11       53.58       36.39     21.94 o
 -11   7  11      539.85      511.87     41.88 o
 -10   7  11       20.59        7.00     39.16 o
  -9   7  11      248.07      254.73     25.66 o
  -8   7  11       44.12       55.01     22.02 o
  -7   7  11        1.56       13.81     27.03 o
  -6   7  11      538.07      490.24     20.50 o
  -5   7  11     1631.05     1677.99     33.17 o
  -4   7  11      286.00      311.58     30.37 o
  -3   7  11      576.97      562.32     36.69 o
  -2   7  11        0.22       16.51     20.05 o
  -1   7  11       44.83       58.87     33.41 o
   0   7  11        2.34      -23.41     27.09 o
   1   7  11       62.65       78.73     32.10 o
   2   7  11       81.92      157.82     87.60 o
   3   7  11      770.36      674.68     41.79 o
 -11   8  11       54.90       46.38     22.81 o
 -10   8  11     1429.22     1350.39     65.40 o
  -9   8  11       85.94      121.68     23.00 o
  -8   8  11      986.44     1034.45     53.39 o
  -7   8  11      112.06      140.17     26.28 o
  -6   8  11       19.51      -24.35     38.89 o
  -5   8  11     1137.08     1123.52     28.25 o
  -4   8  11       66.27       85.17     27.08 o
  -3   8  11       41.90       39.04     20.01 o
  -2   8  11     1071.95     1042.47     43.53 o
  -1   8  11      508.21      414.24     27.65 o
   0   8  11      938.45      832.19     74.74 o
   1   8  11       29.16       38.15     26.01 o
  -7   9  11      275.95      293.81     24.55 o
  -6   9  11       59.86      126.15     49.06 o
  -5   9  11      155.96      132.10     26.90 o
  -4   9  11        5.13       -7.50     26.45 o
  -3   9  11      195.83      163.90     21.61 o
 -18   0  12       92.00       69.12     43.40 o
 -17   0  12      249.27      231.46     43.40 o
 -16   0  12       85.40      138.23     41.79 o
 -15   0  12     1230.72     1035.95     46.61 o
 -14   0  12     4430.54     4260.34     58.67 o
 -13   0  12      449.50      380.95     31.34 o
 -12   0  12     1297.81     1086.58     36.17 o
 -11   0  12     2727.35     2618.41     55.45 o
 -10   0  12      975.76      884.06     47.42 o
  -9   0  12     1119.15     1203.92     57.87 o
  -8   0  12      777.82      816.55     59.47 o
  -7   0  12     4089.62     4257.93    104.48 o
  -1   0  12     1390.62     1330.48     51.71 o
   0   0  12       16.09       51.44     53.85 o
   1   0  12     2382.26     2280.86     57.06 o
   2   0  12     6329.75     6038.04    109.30 o
   3   0  12      602.62      514.57     32.39 o
   4   0  12     1334.15     1272.66     80.37 o
   5   0  12      895.18      777.59     33.78 o
   6   0  12      210.68      189.74     31.54 o
   7   0  12      129.60       89.38     26.92 o
 -18   1  12        5.02       74.74     45.81 o
 -17   1  12      455.02      423.15     31.82 o
 -16   1  12       17.11       39.81     24.23 o
 -15   1  12      821.83      785.52     70.32 o
 -14   1  12     3222.40     2761.62    123.37 o
 -13   1  12     1325.20     1361.44     33.24 o
 -12   1  12     3595.53     3269.39    190.88 o
 -11   1  12     1876.07     1868.98    120.15 o
 -10   1  12       14.50       47.96     44.60 o
  -9   1  12     2034.53     2063.97     78.36 o
  -8   1  12      435.02      465.34     34.99 o
  -7   1  12     3727.03     3768.49     67.51 o
  -6   1  12    10050.24     9943.21    104.48 o
  -5   1  12     1284.61     1293.94     62.69 o
  -4   1  12     3351.97     3522.56     83.58 o
  -3   1  12     3591.23     3811.89     85.19 o
  -2   1  12      175.08      216.19     52.24 o
  -1   1  12      600.09      705.64     54.65 o
   0   1  12     1127.58     1157.70     37.80 o
   1   1  12     2412.12     2562.26     38.40 o
   2   1  12     5661.14     5785.89    306.84 o
   3   1  12      170.39      188.05     25.21 o
   4   1  12      687.80      639.04     55.91 o
   5   1  12      882.94      739.77     52.56 o
   6   1  12       80.04      113.94     22.49 o
   7   1  12      184.60      158.84     26.39 o
 -18   2  12        2.23       20.87     41.39 o
 -17   2  12      420.08      387.29     31.24 o
 -16   2  12       25.38       28.93     30.54 o
 -15   2  12      400.61      333.71     30.97 o
 -14   2  12     1410.12     1308.39     51.03 o
 -13   2  12      402.65      415.36     25.66 o
 -12   2  12     1160.98     1022.32     59.07 o
 -11   2  12      437.63      374.08     28.22 o
 -10   2  12       58.81       88.74     25.91 o
  -9   2  12      556.39      647.92     32.98 o
  -8   2  12        7.68       -2.29     30.40 o
  -7   2  12      567.81      563.13     32.10 o
  -6   2  12     1597.97     1786.85     40.05 o
  -5   2  12      182.47      221.45     34.10 o
  -4   2  12      991.19     1038.36     49.02 o
  -3   2  12       75.49       94.84     41.79 o
  -2   2  12       25.29       65.10     42.60 o
  -1   2  12      861.71      882.45     48.22 o
   0   2  12      132.04      147.88     43.40 o
   1   2  12      741.41      791.87     34.13 o
   2   2  12     1920.65     1900.70    100.59 o
   3   2  12      100.37       85.13     28.11 o
   4   2  12      817.83      675.30     50.15 o
   5   2  12      320.66      303.33     64.29 o
   6   2  12       12.05      -10.88     34.18 o
 -17   3  12      128.82      129.42     31.54 o
 -16   3  12       39.65       26.06     25.08 o
 -15   3  12      339.76      381.20     30.97 o
 -14   3  12       92.70       97.65     33.75 o
 -13   3  12       48.58       11.99     29.94 o
 -12   3  12      154.54      159.65     41.23 o
 -11   3  12       94.59       98.72     26.53 o
 -10   3  12       32.13       56.80     23.52 o
  -9   3  12     1140.48     1137.94     52.06 o
  -8   3  12       36.27       41.29     33.01 o
  -7   3  12      875.51      986.16     33.53 o
  -6   3  12      256.87      314.40     31.26 o
  -5   3  12      776.67      854.78     32.96 o
  -4   3  12      213.95      206.67     30.97 o
  -3   3  12      388.86      401.04     45.01 o
  -2   3  12       88.72      118.14     44.20 o
  -1   3  12      899.54     1030.33     46.61 o
   0   3  12       36.13       25.72     41.79 o
   1   3  12      335.16      377.26     32.24 o
   2   3  12      125.25      185.22     43.80 o
   3   3  12      131.11      186.72     33.99 o
   4   3  12       15.41        4.24     30.37 o
   5   3  12        1.54       58.81     73.54 o
   6   3  12       24.69       56.46     74.34 o
 -17   4  12       29.81       50.55     24.51 o
 -16   4  12      458.70      396.74     28.10 o
 -15   4  12       11.73       43.83     21.25 o
 -14   4  12      477.92      427.46     37.91 o
 -13   4  12        1.43       11.65     24.38 o
 -12   4  12       19.86       33.04     36.97 o
 -11   4  12      223.44      191.10     19.26 o
 -10   4  12      132.47      171.08     23.65 o
  -9   4  12      312.91      340.57     33.41 o
  -8   4  12      477.44      491.44     23.56 o
  -7   4  12       22.18       36.17     37.77 o
  -6   4  12       13.88      -10.05     30.69 o
  -5   4  12        5.77        3.21     30.12 o
  -4   4  12       46.62        6.91     51.44 o
  -3   4  12      364.89      375.87     58.67 o
  -2   4  12      121.78      158.33     43.40 o
  -1   4  12      356.66      391.40     43.40 o
   0   4  12      452.65      457.30     45.01 o
   1   4  12        6.18       38.48     35.09 o
   2   4  12      357.35      370.89     27.91 o
   3   4  12       13.51       18.07     33.60 o
   4   4  12      194.84      163.97     41.79 o
   5   4  12      158.51      103.09     32.07 o
 -16   5  12       45.04      109.30     45.01 o
 -15   5  12       32.76       45.21     25.87 o
 -14   5  12     1130.27     1126.33     61.48 o
 -13   5  12       59.66      105.94     31.24 o
 -12   5  12      728.14      756.19     23.73 o
 -11   5  12      706.38      771.17     48.60 o
 -10   5  12       31.86       66.77     21.34 o
  -9   5  12       16.53        6.39     45.26 o
  -8   5  12      664.95      742.76     30.35 o
  -7   5  12      592.88      643.78     30.38 o
  -6   5  12     6261.80     6503.23    253.56 o
  -5   5  12       74.97      120.32     27.33 o
  -4   5  12     1743.97     1612.56     29.74 o
  -3   5  12     1414.46     1365.81    128.99 o
  -2   5  12       33.61      -44.20     44.20 o
  -1   5  12       22.67       69.92     41.79 o
   0   5  12      867.03      769.57     58.67 o
   1   5  12      424.20      388.55     28.19 o
   2   5  12     2252.73     2253.70     42.77 o
   3   5  12        0.11       19.13     34.18 o
   4   5  12       49.24       82.85     28.01 o
 -14   6  12     1827.81     1650.30    112.52 o
 -13   6  12      181.29      212.16     25.98 o
 -12   6  12      248.07      231.94     22.52 o
 -11   6  12      865.03     1014.63     34.01 o
 -10   6  12      126.17      138.61     40.45 o
  -9   6  12      198.56      258.99     60.85 o
  -8   6  12      920.75     1023.59     59.60 o
  -7   6  12     1280.82     1424.82     38.29 o
  -6   6  12     5188.00     5459.24    222.25 o
  -5   6  12      265.13      269.27     27.48 o
  -4   6  12     1122.05     1057.23     71.13 o
  -3   6  12     1790.56     1794.40    108.10 o
  -2   6  12      255.52      253.96     45.01 o
  -1   6  12       65.29       74.82     33.96 o
   0   6  12       96.46       50.43     65.50 o
   1   6  12     1020.44      892.02     53.04 o
   2   6  12     2440.87     2164.25     35.64 o
   3   6  12       79.95       96.55     32.67 o
 -13   7  12      423.66      388.57     30.40 o
 -12   7  12     1276.52     1293.21     62.91 o
 -11   7  12      756.64      786.02     52.10 o
 -10   7  12        6.37       23.09     34.80 o
  -9   7  12      729.64      777.88     28.74 o
  -8   7  12      319.54      331.17     31.43 o
  -7   7  12     1621.21     1653.70     32.89 o
  -6   7  12     3050.48     3012.22    151.73 o
  -5   7  12      141.82      149.06     27.13 o
  -4   7  12      841.16      765.25     31.98 o
  -3   7  12      924.77      862.24     24.72 o
  -2   7  12        8.41       43.40     43.40 o
  -1   7  12      174.25      171.00     49.02 o
   0   7  12      688.72      596.47     29.45 o
   1   7  12     1031.27      868.25     32.15 o
   2   7  12     2289.84     1848.96     41.07 o
 -10   8  12      194.35      209.13     39.44 o
  -9   8  12      722.97      696.97     44.37 o
  -8   8  12        4.55       18.98     30.95 o
  -7   8  12      986.22      993.65     39.52 o
  -6   8  12     1866.56     1753.70     65.94 o
  -5   8  12      153.84      200.49     23.60 o
  -4   8  12      536.64      471.94     39.44 o
  -3   8  12      109.49      133.05     27.69 o
  -2   8  12      199.92      155.11     31.34 o
  -1   8  12     1390.47     1088.21     55.05 o
 -18   1  13       46.80       50.86     25.32 o
 -17   1  13      291.25      264.50     47.02 o
 -16   1  13      163.16      200.43     30.37 o
 -15   1  13       92.55       75.65     29.23 o
 -14   1  13       85.40      102.94     29.83 o
 -13   1  13      539.83      613.61     41.79 o
 -12   1  13        9.52       -7.34     30.14 o
 -11   1  13      158.71      244.92     37.51 o
 -10   1  13      290.17      282.36     34.17 o
  -9   1  13      595.31      677.38     39.58 o
  -8   1  13      738.01      819.76     57.87 o
  -7   1  13      347.20      367.28     55.45 o
  -5   1  13      306.00      352.01     70.72 o
  -4   1  13      649.13      655.81     68.31 o
  -3   1  13      238.08      231.46     62.69 o
  -2   1  13      285.38      352.01     55.45 o
  -1   1  13      429.29      539.27     56.26 o
   0   1  13        2.57       30.54     52.24 o
   1   1  13      651.83      720.28     34.52 o
   2   1  13       38.84       79.34     37.64 o
   3   1  13       60.88       61.67     28.62 o
   4   1  13      264.42      267.23     29.67 o
   5   1  13      308.59      308.98     27.06 o
   6   1  13       79.05      113.32     45.81 o
 -17   2  13      490.29      410.66     32.67 o
 -16   2  13      288.69      318.01    100.86 o
 -15   2  13     1080.88     1010.59    127.79 o
 -14   2  13      132.11       87.61     33.07 o
 -13   2  13      782.17      713.08     70.72 o
 -12   2  13      949.48      942.64     80.77 o
 -11   2  13     1101.15     1054.16     52.92 o
 -10   2  13     2142.36     2025.06     41.92 o
  -9   2  13     3700.19     3931.63     61.88 o
  -8   2  13     1061.82     1223.68     37.98 o
  -7   2  13     2819.66     2935.87     44.39 o
  -6   2  13      825.13      933.69     47.82 o
  -5   2  13     3750.30     4270.79     73.14 o
  -4   2  13     1936.37     2054.22     64.29 o
  -3   2  13     2315.29     2378.91     57.87 o
  -2   2  13     2179.65     2189.24     57.06 o
  -1   2  13     2171.39     2373.29     64.29 o
   0   2  13      633.50      685.54     56.26 o
   1   2  13      669.93      730.52     42.85 o
   2   2  13      183.75      175.67     28.97 o
   3   2  13     1207.58     1109.21     57.99 o
   4   2  13      557.08      435.03     29.43 o
   5   2  13      218.88      193.78     28.49 o
 -17   3  13      819.01      730.82     57.46 o
 -16   3  13      761.53      703.40     27.24 o
 -15   3  13      305.86      286.28     50.81 o
 -14   3  13      617.88      642.37     69.66 o
 -13   3  13     1798.95     1798.22    144.83 o
 -12   3  13     1156.24     1207.84     61.02 o
 -11   3  13     1395.07     1396.07     39.20 o
 -10   3  13     1362.37     1419.73     69.05 o
  -9   3  13     1068.53     1138.36     64.70 o
  -8   3  13      306.60      353.54     31.24 o
  -7   3  13     1054.68     1125.97     73.54 o
  -6   3  13       71.75      142.30     30.67 o
  -5   3  13     1409.80     1459.65     97.25 o
  -4   3  13      918.20      952.37     49.02 o
  -3   3  13      984.55     1084.17     49.83 o
  -2   3  13     1897.63     2048.60     52.24 o
  -1   3  13     2240.48     2489.82     55.45 o
   0   3  13      915.37      964.42     48.22 o
   1   3  13     1875.58     1925.63     53.04 o
   2   3  13      588.87      616.06     36.08 o
   3   3  13      812.78      639.72     58.53 o
   4   3  13     1109.02     1032.70     91.31 o
   5   3  13      747.63      546.80     42.18 o
 -16   4  13      650.18      577.21     77.52 o
 -15   4  13      704.48      700.26     66.05 o
 -14   4  13       94.08      102.53     25.03 o
 -13   4  13     1879.70     1898.97    178.10 o
 -12   4  13       85.66      123.65     22.47 o
 -11   4  13     1226.38     1274.97     44.78 o
 -10   4  13     2314.67     2283.14    119.21 o
  -9   4  13     4527.02     4901.92     48.62 o
  -8   4  13     2956.94     3270.23    126.58 o
  -7   4  13     2822.39     3074.43    184.04 o
  -6   4  13      584.44      661.90     32.67 o
  -5   4  13     4371.04     4794.89    231.46 o
  -4   4  13     1180.04     1367.41     64.29 o
  -3   4  13     3425.60     3921.99     57.87 o
  -2   4  13     2466.84     2766.29     53.85 o
  -1   4  13     1388.80     1495.66     50.63 o
   0   4  13      458.92      470.96     45.81 o
   1   4  13      712.68      761.89     45.81 o
   2   4  13       34.82       33.86     32.26 o
   3   4  13     1663.84     1654.76     72.33 o
   4   4  13      421.28      303.83     80.37 o
 -15   5  13      270.32      244.15     54.52 o
 -14   5  13       72.13       96.07     22.23 o
 -13   5  13     1786.52     1837.81     37.06 o
 -12   5  13        3.92       27.91     21.65 o
 -11   5  13     1630.09     1647.20     50.68 o
 -10   5  13      192.10      230.59     26.54 o
  -9   5  13      879.63      876.29     30.82 o
  -8   5  13     1004.96     1005.32     64.70 o
  -7   5  13      214.10      289.29     62.29 o
  -6   5  13      739.12      972.39     33.24 o
  -5   5  13     3383.70     3635.81    279.68 o
  -4   5  13      170.44      239.93     34.56 o
  -3   5  13      816.62      911.38     48.22 o
  -2   5  13       91.44      186.46     43.40 o
  -1   5  13     1664.78     1602.55     40.18 o
   0   5  13      198.37      196.90     32.15 o
   1   5  13      269.46      277.27     44.20 o
   2   5  13      226.31      255.43     30.14 o
   3   5  13     1026.57      838.31     40.15 o
 -14   6  13       36.98       27.20     32.07 o
 -13   6  13      980.71      895.62     84.41 o
 -12   6  13       36.45       18.48     21.03 o
 -11   6  13      259.49      316.39     27.96 o
 -10   6  13        8.54       -3.86     27.23 o
  -9   6  13      602.13      662.34     34.12 o
  -8   6  13      232.96      196.74     38.87 o
  -7   6  13       35.38      119.57     29.33 o
  -6   6  13        3.51       32.99     35.36 o
  -5   6  13     1830.41     1849.56     69.52 o
  -4   6  13      203.73      255.94     30.10 o
  -3   6  13      878.50      868.79     35.36 o
  -2   6  13       89.23       86.80     45.01 o
  -1   6  13      285.03      237.09     44.20 o
   0   6  13      423.60      379.34     45.81 o
   1   6  13       29.24       24.35     28.47 o
   2   6  13        1.13        3.50     36.57 o
 -12   7  13      542.21      521.14     40.24 o
 -11   7  13      246.45      243.46     24.34 o
 -10   7  13       17.39       38.35     46.36 o
  -9   7  13       53.03       58.59     39.61 o
  -8   7  13      184.88      184.00     27.70 o
  -7   7  13      145.38      185.05     28.31 o
  -6   7  13      128.23      219.56     25.57 o
  -5   7  13      393.72      348.27     56.66 o
  -4   7  13      851.23      752.97     59.47 o
  -3   7  13       22.31       34.85     27.33 o
  -2   7  13       37.84        0.80     44.20 o
  -1   7  13        0.66      -21.70     32.95 o
   0   7  13      143.42       53.85     45.81 o
  -8   8  13        1.50       62.79     27.32 o
  -7   8  13      183.22      200.77     34.25 o
  -6   8  13      195.05      198.57     29.07 o
  -5   8  13        2.68       26.28     31.54 o
  -4   8  13      998.17      833.74     34.67 o
 -17   0  14     1499.33     1136.41     39.38 o
 -16   0  14       25.72      107.69     42.60 o
 -15   0  14      351.91      390.59     44.20 o
 -14   0  14        4.37        9.64     30.54 o
 -13   0  14     1899.77     1986.71     54.65 o
 -12   0  14     2852.21     3089.37     69.12 o
 -11   0  14      578.17      557.76     47.42 o
 -10   0  14     3241.91     3826.35     85.19 o
  -9   0  14     2010.58     2092.80     98.85 o
   0   0  14      378.80      440.96     52.27 o
   1   0  14      125.69      157.59     41.42 o
   2   0  14       23.90       45.10     41.54 o
   3   0  14     1716.58     1538.65     47.45 o
   4   0  14      574.01      447.25     55.45 o
 -17   1  14      398.08      362.70     59.47 o
 -16   1  14       52.68       11.29     25.25 o
 -15   1  14      110.85       70.29     31.24 o
 -14   1  14       71.11      107.77     30.69 o
 -13   1  14     1922.25     1962.02     41.79 o
 -12   1  14     1646.54     1691.29     37.71 o
 -11   1  14      311.24      325.62     41.77 o
 -10   1  14     2777.15     3042.77    119.72 o
  -9   1  14     3495.53     3536.22     66.71 o
  -8   1  14      407.25      365.68     55.45 o
  -3   1  14      433.39      421.13     74.74 o
  -2   1  14     2277.94     2542.06     83.58 o
  -1   1  14     2567.76     2568.58     73.14 o
   0   1  14      161.66      216.19     54.65 o
   1   1  14      318.36      312.83     39.58 o
   2   1  14       82.53       95.67     34.56 o
   3   1  14      874.36      782.02     33.35 o
   4   1  14      367.55      275.33     26.08 o
 -17   2  14      638.23      510.30     67.91 o
 -16   2  14        1.39       40.99     31.26 o
 -15   2  14      390.39      329.78     32.10 o
 -14   2  14       34.08       28.49     47.42 o
 -13   2  14      866.86      845.44     28.28 o
 -12   2  14     1410.46     1438.59     48.11 o
 -11   2  14      154.36      201.17     31.20 o
 -10   2  14      835.53     1097.03     49.02 o
  -9   2  14     3005.61     3065.26     58.67 o
  -8   2  14      192.52      226.64     53.85 o
  -7   2  14      478.53      520.10     35.89 o
  -6   2  14      170.85      160.74     45.01 o
  -5   2  14     2778.15     3049.99     71.53 o
  -4   2  14      776.63      862.36     58.67 o
  -3   2  14      146.75      105.28     54.65 o
  -2   2  14     1497.39     1639.52     54.65 o
  -1   2  14     2357.72     2747.80     69.12 o
   0   2  14      255.26      298.97     45.01 o
   1   2  14      102.99      112.52     43.40 o
   2   2  14       32.62       46.93     34.29 o
   3   2  14      902.84      885.70     39.41 o
   4   2  14      346.16      294.53     31.67 o
 -16   3  14      123.73       77.82     25.04 o
 -15   3  14       74.29      101.57     27.21 o
 -14   3  14        0.72       -2.68     25.35 o
 -13   3  14       10.92       22.38     32.23 o
 -12   3  14      275.45      269.50     29.43 o
 -11   3  14        1.03        6.83     32.96 o
 -10   3  14       46.22      -16.07     41.79 o
  -9   3  14      219.38      308.37     94.43 o
  -8   3  14       30.35       20.54     47.42 o
  -7   3  14      118.64      184.01     30.97 o
  -6   3  14       31.28       32.37     31.24 o
  -5   3  14       17.48       73.14     42.60 o
  -4   3  14      212.59      289.33     44.20 o
  -3   3  14        3.09       57.87     44.20 o
  -2   3  14        1.99       54.65     43.40 o
  -1   3  14      151.62      172.79     45.01 o
   0   3  14      175.22      154.31     44.20 o
   1   3  14       90.02       92.42     45.01 o
   2   3  14       14.43       40.99     44.20 o
   3   3  14        3.23      -28.43     37.77 o
 -15   4  14        8.58       20.21     41.65 o
 -14   4  14      255.09      242.09     26.94 o
 -13   4  14       95.19       92.30     27.39 o
 -12   4  14       37.03       46.40     29.47 o
 -11   4  14        5.34       33.06     26.19 o
 -10   4  14       67.93       98.85     24.82 o
  -9   4  14      146.57      160.75     30.40 o
  -8   4  14      430.49      427.02     32.67 o
  -7   4  14       12.16       28.93     30.69 o
  -6   4  14       32.83      -11.65     30.12 o
  -5   4  14      893.70      934.03     33.51 o
  -4   4  14      121.86      109.30     44.20 o
  -3   4  14      320.04      361.66     45.01 o
  -2   4  14      135.52      196.90     44.20 o
  -1   4  14        9.89       27.33     44.20 o
   0   4  14      784.07      712.07     47.42 o
   1   4  14       20.58       49.83     44.20 o
   2   4  14       63.22      113.32     45.01 o
 -14   5  14        0.66       33.44     23.45 o
 -13   5  14      859.03      779.35     63.70 o
 -12   5  14      127.28      163.52     24.64 o
 -11   5  14       48.95       83.54     24.85 o
 -10   5  14     1904.21     2067.53     36.93 o
  -9   5  14      202.32      260.40     32.10 o
  -8   5  14     1165.22     1130.99     69.92 o
  -7   5  14       53.47       23.31     30.69 o
  -6   5  14       65.13       71.53     32.95 o
  -5   5  14      700.61      697.08     37.37 o
  -4   5  14      602.79      646.97     34.56 o
  -3   5  14       37.95       61.88     43.40 o
  -2   5  14     1683.69     1733.55     53.85 o
  -1   5  14      501.65      478.19     47.42 o
   0   5  14      370.99      324.69     45.81 o
   1   5  14       97.20       91.62     45.01 o
 -13   6  14      641.90      584.29     53.25 o
 -12   6  14      633.53      676.30     67.63 o
 -11   6  14      211.60      166.67     22.30 o
 -10   6  14     1020.67      945.94     44.54 o
  -9   6  14      791.38      759.83     45.81 o
  -8   6  14      521.90      494.36     38.58 o
  -7   6  14      129.70       91.58     30.97 o
  -6   6  14      104.43      115.76     63.49 o
  -5   6  14      890.80      893.16     33.24 o
  -4   6  14      258.47      324.69     45.81 o
  -3   6  14       52.34        7.23     45.01 o
  -2   6  14     1184.98     1400.02     50.63 o
  -1   6  14      627.69      619.64     49.02 o
   0   6  14      588.44      548.92     49.83 o
 -10   7  14      946.72      980.95     31.50 o
  -9   7  14     2115.96     2140.60     42.60 o
  -8   7  14      110.78      136.71     32.39 o
  -7   7  14      309.37      308.18     32.38 o
  -6   7  14      110.52      152.33     31.82 o
  -5   7  14     1819.14     1644.44     38.18 o
  -4   7  14     1135.45     1074.33     60.28 o
  -3   7  14      116.15      200.92     45.81 o
 -16   1  15      104.15       52.37     32.10 o
 -15   1  15        4.69      -22.17     31.54 o
 -14   1  15      392.05      390.47     32.95 o
 -13   1  15      224.63      181.31     38.64 o
 -12   1  15       15.12       35.34     34.17 o
 -11   1  15       17.53       55.45     54.65 o
 -10   1  15       12.49       36.97     53.04 o
  -9   1  15      847.86      790.02     69.12 o
  -2   1  15       13.81       41.60     59.47 o
  -1   1  15      558.16      498.92     77.56 o
   0   1  15      369.19      368.36     43.36 o
   1   1  15        6.73       -0.37     33.99 o
   2   1  15      160.21      138.87     30.51 o
   3   1  15       65.10       59.17     29.31 o
 -16   2  15     1515.86     1355.05    153.50 o
 -15   2  15       12.75        8.33     32.15 o
 -14   2  15     1340.70     1325.25     59.47 o
 -13   2  15       16.74       51.22     27.13 o
 -12   2  15        9.42       52.14     33.03 o
 -11   2  15       99.92      119.75     43.40 o
 -10   2  15       37.83       16.07     42.60 o
  -9   2  15      276.87      275.66     53.85 o
  -8   2  15     2493.60     2442.40     61.08 o
  -6   2  15     2376.42     2549.29     78.76 o
  -5   2  15      229.31      273.25     54.65 o
  -4   2  15       51.57       16.07     54.65 o
  -3   2  15       22.47       61.88     53.04 o
  -2   2  15        2.21       65.10     53.04 o
  -1   2  15      119.50      136.63     54.65 o
   0   2  15     1523.44     1600.14     65.10 o
   1   2  15        5.38      -20.90     45.01 o
   2   2  15     1885.65     1446.64     59.47 o
 -16   3  15     2193.29     1985.92     83.92 o
 -15   3  15       10.77       45.14     27.29 o
 -14   3  15     1798.63     1772.63     73.57 o
 -13   3  15     1669.88     1577.67     40.74 o
 -12   3  15      311.05      386.57     45.01 o
 -11   3  15      407.01      490.25     55.45 o
 -10   3  15       38.44       43.40     44.20 o
  -9   3  15      814.59      812.54     34.08 o
  -8   3  15     5068.35     5564.11     87.20 o
  -7   3  15        1.94       49.21     33.99 o
  -6   3  15     3977.63     4200.07     65.90 o
  -5   3  15      628.64      646.97     48.22 o
  -4   3  15      130.94      157.52     45.01 o
  -3   3  15      421.70      478.19     57.06 o
  -2   3  15       38.95       62.69     44.20 o
  -1   3  15     1357.66     1422.53     53.85 o
   0   3  15     2566.23     2309.80     60.28 o
   1   3  15       17.95       64.29     45.01 o
   2   3  15     1983.34     1467.53     58.67 o
 -15   4  15       25.05       12.99     29.92 o
 -14   4  15     1839.18     1754.89    113.93 o
 -13   4  15      101.61      132.71     31.30 o
 -12   4  15       12.59      -12.86     32.15 o
 -11   4  15       46.25       33.75     32.15 o
 -10   4  15        3.35       24.91     99.66 o
  -9   4  15      589.93      550.93     41.39 o
  -8   4  15     3604.94     3852.30    120.15 o
  -7   4  15        6.06       17.78     30.97 o
  -6   4  15     2884.99     3111.50    139.44 o
  -5   4  15      885.04      919.42     49.02 o
  -4   4  15      194.00      189.67     45.01 o
  -3   4  15       90.41      173.60     45.01 o
  -2   4  15       26.16       85.19     54.65 o
  -1   4  15       65.69       -3.21     46.61 o
   0   4  15     2514.20     2423.92     59.47 o
   1   4  15      163.88      136.63     46.61 o
 -13   5  15      594.82      417.90     39.03 o
 -12   5  15      478.23      464.93     27.93 o
 -11   5  15      185.45      175.92     31.82 o
 -10   5  15        4.40       14.41     31.24 o
  -9   5  15      278.45      196.29     37.77 o
  -8   5  15     2807.55     3136.82     64.70 o
  -7   5  15        2.37       37.56     31.54 o
  -6   5  15     1528.82     1638.61     47.42 o
  -5   5  15     1368.79     1311.62     50.63 o
  -4   5  15      117.05      151.09     44.20 o
  -3   5  15      198.03      266.82     45.01 o
  -2   5  15        9.82       60.28     32.15 o
  -1   5  15      465.26      395.41     47.42 o
 -11   6  15      533.19      556.23     33.81 o
 -10   6  15       37.52       54.45     31.54 o
  -9   6  15        0.74        0.29     32.95 o
  -8   6  15      503.17      440.94     33.35 o
  -7   6  15        6.90       24.56     39.38 o
  -6   6  15       40.35       70.84     31.54 o
  -5   6  15      112.02      139.84     45.81 o
  -4   6  15      432.00      497.48     47.42 o
  -3   6  15       95.83      139.84     45.81 o
 -16   0  16       61.80       88.41     46.61 o
 -15   0  16       98.92      106.09     55.45 o
 -14   0  16       69.26       83.58     45.01 o
 -13   0  16       49.80       14.47     45.01 o
 -12   0  16     5539.59     5261.74     97.25 o
 -16   1  16      514.20      474.44     38.19 o
 -15   1  16       36.79       44.41     35.76 o
 -14   1  16        8.88       56.26     38.64 o
 -13   1  16        2.84       24.01     31.20 o
 -12   1  16     4082.11     4457.25     80.37 o
 -11   1  16      149.65      113.32     54.65 o
 -10   1  16     1847.64     1824.37     89.21 o
   0   1  16      512.79      462.13     56.83 o
   1   1  16        7.39       10.94     46.31 o
 -15   2  16      199.78      236.51     30.87 o
 -14   2  16       19.68       31.20     29.45 o
 -13   2  16      180.64      198.51     45.01 o
 -12   2  16     1225.30     1327.69     53.85 o
 -11   2  16       12.68      -13.66     54.65 o
 -10   2  16      494.93      477.39     47.42 o
  -9   2  16       11.13       39.38     53.85 o
  -5   2  16       15.18       39.38     68.31 o
  -4   2  16     1405.07     1334.12     77.96 o
  -3   2  16      267.46      249.14     67.51 o
  -2   2  16      463.12      442.03     60.28 o
  -1   2  16       12.12      -16.07     56.26 o
   0   2  16       19.73       24.91     57.06 o
 -15   3  16      143.72      141.45     41.49 o
 -14   3  16       17.46       56.53     32.77 o
 -13   3  16        0.26      -32.15     45.01 o
 -12   3  16      431.11      458.91     48.22 o
 -11   3  16       96.75       66.71     45.81 o
 -10   3  16       98.76       93.23     55.45 o
  -9   3  16       28.06       14.47     45.01 o
  -8   3  16      241.94      191.22     35.32 o
  -7   3  16      298.19      302.19     57.06 o
  -6   3  16        0.53       -2.41     55.45 o
  -5   3  16       55.90       45.81     56.26 o
  -4   3  16      362.77      352.01     58.67 o
  -3   3  16        0.60        4.02     56.26 o
  -2   3  16        0.26      -18.48     55.45 o
  -1   3  16       19.00       61.88     55.45 o
   0   3  16      219.38      162.34     48.22 o
 -13   4  16       53.92       85.19     45.81 o
 -12   4  16      173.99      201.73     45.01 o
 -11   4  16      156.53      185.65     45.81 o
 -10   4  16      254.12      277.28     45.41 o
  -9   4  16       86.90       90.07     34.57 o
  -8   4  16       37.84       20.90     31.82 o
  -7   4  16      248.75      262.47     35.68 o
  -6   4  16       27.00      -32.95     56.26 o
  -5   4  16       23.61       11.25     45.01 o
  -4   4  16      149.78      169.58     57.06 o
  -3   4  16       44.99      119.75     45.81 o
  -2   4  16       95.56       87.60     46.61 o
  -1   4  16      173.91      127.79     47.42 o
 -12   5  16     1009.26      958.80     51.44 o
 -11   5  16       68.60       77.88     30.97 o
 -10   5  16      577.77      497.56     34.10 o
  -9   5  16        1.78       -0.78     75.14 o
  -8   5  16       14.11       50.97     36.97 o
  -7   5  16      176.64      183.08     32.67 o
  -6   5  16       76.95       26.52     46.61 o
  -5   5  16       16.11       52.24     45.81 o
  -4   5  16      966.11      964.42     51.44 o
  -3   5  16      290.84      284.51     48.22 o
 -14   1  17       34.41       27.80     39.39 o
 -13   1  17      247.55      271.65     66.71 o
 -12   1  17        2.74       12.86     55.45 o
 -14   2  17      511.80      456.49     50.63 o
 -13   2  17       64.69       93.23     56.26 o
 -12   2  17      227.85      242.71     57.06 o
 -11   2  17       77.47      135.02     56.26 o
 -10   2  17      171.26      165.56     57.06 o
  -2   2  17      624.93      532.04     96.44 o
 -13   3  17       74.49       91.62     47.42 o
 -12   3  17       10.82       13.66     45.01 o
 -11   3  17      449.79      462.12     48.22 o
 -10   3  17      736.09      736.18     49.83 o
  -9   3  17      356.64      433.19     57.87 o
  -7   3  17      459.03      473.37     59.47 o
  -6   3  17      826.99      737.78     61.88 o
  -5   3  17      539.66      548.92     61.08 o
  -4   3  17       63.32       65.90     57.06 o
  -3   3  17       50.66       80.37     57.06 o
 -11   4  17      528.99      441.22     49.83 o
 -10   4  17      213.38      286.92     57.06 o
  -9   4  17      211.30      242.92     36.10 o
  -8   4  17     2362.30     2228.62     61.88 o
  -7   4  17      244.19      208.15     49.02 o
  -6   4  17      202.23      214.58     46.61 o
  -5   4  17       69.64      110.11     46.61 o
  -4   4  17      258.64      190.47     58.67 o
 -12   2  18      599.74      553.74     71.53 o
 
